# Supplementary material for: Evolution and function analysis of auxin response factors reveal the molecular basis of the developed root system of Zygophyllum xanthoxylum
Source: BMC Plant Biol. 2024 Feb 2;24:81. doi: 10.1186/s12870-023-04717-7 (PMC10835889; doi:10.1186/s12870-023-04717-7)
Supplement: Supplementary file 1 — Additional file 1. [file 12870_2023_4717_MOESM1_ESM.xlsx]

## Sheet: Chlorokybus atmophyticus
>CaARF
MEADVWHALAGPLVHVPDVGADVFYFPQAHEEQAIGYPYCIEDRSEEPPLPSAIPCRVKSRGLYADPATDEVFARITLVPCEHATTSPGRADPSHDIEDARGHPPLVSIAKVLTPSDVSTCGGFSVPRTIADTCLPPLDYSEHPPAQAITARDVHNEEWPFRHIYRGTPKRHLFTTGWGAFATAKKLVAGDAIIFVRMRDGSLRLGIRRSHRNSQTAHSPPGTVDVRHVAHARLSTQSKDPALSETETAANELRNMRANNNGNDAKPPAANGNSATTNNSVSGGKGPNSRRGPGIPSSSRQPLEIVLAAARAAASGQTFTVEYHPTAGGSAGPILLRSRVAGAAQQQWSVGQRFKIACKSEDFGVYWCTGTIAGVSDAWPTRWANSLWRCLQVRWDDPD…

## Sheet:  Chara braunii
>GBG73949.1
MMIQLEELTGLSSRVTGGNGGGGVVVGGGGGGGGGGQSGSPTNIHGGGGSSXCTDTDERRDVLSSVGGGAGAGCDDRPEG
ATSHHESSAEGQLCLNSLSADERRSSVITTATCPASVACPSSCPNSVAGLSKSSSISNGNGANTTGNNNSSSSMTKKGGV
LDSRLWHACAGGMVQMAGVGTRVVYFPQGHAEQAATQVPFAPGQRAAIPCRVVNVDYLADPETDEVFSKITLRPETESCN
SSSSGILSPTTCSHQQLKAAGNLGLAMGGGGGGGGGGVLGTSGTSGGVGLVGAGASGAGCNGGVGERCAAAGSAGGGGGG
GGGGGGCDRGGAPTNSFRSVAASSAAAGAAADEESSGAVEEQTKPMSFAKTLTQSDANNGGGFSVPRYCAETIFPALDYS
LDPPVQTLVAKDVHGETWKFRHIYRGTPRRHLLTTGWSTFVNAKKLVAGDAIVFLRSASGDLCVGVRRAMREPGSADAAT
WHCSYSPRIPRYAIKGGDMYSSAEGVAGAAGMMGMGMVGVGRRGGSSARNRARITADSVLEAVALAAQGKVFEVAYYPRA
STAEFCVKEQLVQNAVMQSWQVGMRFKMAFETEDSSRISWFMGTICRKEDADRDMWPGSPWRCLQVGWDDPELLQGVGKV
SPWQVELVTTVPMPLPSFTAGGPKKKLRTGPGPGGGSCMENGQSFMQLAGSGIAGSSTTSTPTSPSLSDLQRTSSAITVA
SSDSRRLSLPSAEEYYSPPRSTGAGLVPLLAGPDSLIPVNVSPPQLQPRQQSQQPILLFGTVIDNVSGLQSPHGGVVNTR
LIEFPPLAKTGTRQQLDLSAASDLFPILKYINQQQHSDISRVGTEWTFDSRAGSDSVRMSSTFQVGTTAQGSMMGSGFHH
GSDGSWGRDSWRKGSMMGWDTPAIEEHLFCKIFRGGELVGRAVDLGKFSNYDQLCAELSVMYGIDRHELQKNMAYRDSEG
HWVLVGDEPYRHFAGTARKAMIMSTGGDHPAVLMEAGLAR

## Sheet: Marchantia polymorpha
>PTQ46507.1
MSEASSITRHPYKANTGPLLKFQQSSDASSLPPMARPMASRQLATSHTAASNVSVAGDDGIDAELWYACAGPQKALPPVG
SVVAYLPQGHIEQVASFNNQELDAQIPRYNLPAVIPCMLNDIQLSADPDSDEVYATLTLCPMSEQHEDSSDCAEPPPPPK
RKSRSFTKTLTVSDTSTHGGFSVPRRAADDCLPKLDMSLNPPNQELVAKDLHGNEWRFRHIFRGQPKRHLLTTGWSVFVS
QKRLVAGDAVLFLRGENGQLRVGVRRAPRQQQLQPKVLTSPTMHIGVLAAAAHAATEKSRFSLIYNPRSCPSEFVIPYSK
YLKAVKSNFNVGQRFKMKFESEDPSDRRHTGTITGICDFDPARWPGSEWRSLQVNWDESSSSERQERVSPWEVEPFSPST
TITPSVSTRKRLRPVTQPHSESVNRNAVETSKAQTQTMRLARAFHGGHEMLPSSAEEEDAESLSAKMSWIKREDNFKSEA
QSVGSRQGPDSWMSIRRPDPVQVPDMFRNLPASGVPDLRGMIGIERRQQEHLKFCVKQYRENKDEISGTTLQLSSPRPPN
LQNYVKSSTDLNLSVSSPASSNKGSSLLWSNSQSVTLPSYNGHESTNASSWLSFRPGQSDVAASSPHCTTLSMSNLPPAD
SETSSHPSTPKSYLWEKRIRMEPDTNRAAAPVQSEQKCKIFGVPLDKPTPIVIPSQVPGSKAVRSTDDGSGPSSSRGLEK
VVSPSPTSSAVGGQEQDKGPQRSNKTSQNFQQGPVRSYTKIHKQGSFGRSIDVQSYDGYTDLLRKVENMFELNGELFDKK
SGWQLVYTDHEDDVLLVGDDPWMEFVSCVRTLRLLSPGEASSSGKSGQSHDEDAGAGKDGAKRCDSSSPSAGARGDDM
>PTQ44608.1
MYSCSPMRLSASGYAQHQTMTGEQRSLNSELWHACAGPLVSVPPVGSRVVYFPQGHSEQVAASTQKEADVHIPSYPSLPS
RLICLLDNVTLHADMETDEVYTRMTLLPMSGSPEKELVIVPDITRDTKQPTDFFCKTLTASDTSTHGGFSIPRRAAEKVF
PPLDYSQQPPAHPAQELVARDLHDQEWHFRHIYRGQPRRHLLTTGWSVFVSAKRLQAGDSVLFIRDDKGQLLLGIRRANR
QQTAMPSSVLTSDSMHIGVLAAANHAAATNSRFTIFYNPRASPSEFVIPLAKYNKAIYHTQVSVGMRFRMVFETEESGVR
RYMGTITGIGDVDPLRWPSSHWRSLKVGWDESTAGERQRRVSLWEIEPLTTPFLICPPLTLRAKRPRASSRGHSGEDEEG
DGSVKKSSMWLRDDERDGLSNLPFRGLGMDPWTPRLPQSPDSVAPGTPTDFYRVMAAAALQEIRGNETSKQLLQRQPQQS
LQNHQMQFRPQQQQPPLQQQEQQQQQQQQQQQQQQLNMQQQQQQVLQSPQPLPLPDVTGPLLQLSSSRPQSPMQLSTLRA
SSGYTDSDVHLSPASTASGSFPLQSLLSRTQQGSVLTTEDTNQFSNLLRSNQSAMQQATMLPGSAMVGRDSPVSSAWYSM
RDSTTSDCAHPSSRMGRADSSPSSAPTYALSSNEPCQSGLTALPMQNPTYAVFRDNSQEQDQVQSDPRSHLLFGVSIDQM
PNGAGGLGSRGFGKAKDNQARFAGGSLLPAPYCSSAGQDLPISPGIISHGSINDSQFMQRGFMAPVSSPQRSYTKVYKLG
SVGRSLDVAQFTNYTDLRVHLARMFGLEGQLEDPQRSGWQLVFVDNEQDVLLVGDDPWDEFVNCVRSIRILSPSEVMHMS
QEGLELLNIVPPTAPRPTSSGSEDGATMPAGFEKSCGNDAQRGCP
>PTQ39865.1
MPGPSPGCGTMSGTNIKMEKSEESMGGGGKGWGGGRDRDSSSDGGGGSGENTGLDPQLWHACAGGMVQLPPVGAKVIYFP
QGHGEQAATPPEFPRMMGPQGTIGCRVVSVSFLADTETDEVYARIRLQPLEREAAMSIADSTLDADGGPSSPPPEKPASF
AKTLTQSDANNGGGFSVPRYCAETIFPPLDYSIDPPVQTVLAKDVHGERWKFRHIYRGTPRRHLLTTGWSTFVNQKKLVA
GDAIVFLRTASGELCVGVRRSMRGTGGADSSTWSGGSSTSHHRPNRWEVKGTESFSDFLGNDSAAGGGSVSSAGSAAGPG
GPRAGPGGSNSGPGIGIPGPSTTSSFARNRARVTAQSVLEAASLAVQGQPFEVVYYPRASTAEFCVKAQAVKAALDHTWF
PGMRFKMAFETEDSSRISWFMGTISAVQPADSLWPKSPWRVLQVTWDEPDLLQGVSRVSPWQVELVSTLPMQLPPFSLPK
KKLRAAQPSDMNMQGQGLMGMPITLPSVFGQINPWAHGLTMEEVTAGMQGARHDRVFGLALSEKFRPGKLPGGFFSAAEG
YYPDHAGRGGGGEPHLSAFPLQDRASNISSLISSLGSVPPSGDHGSAGALLVPAGSWSGGSANNKSASTQLVLFGQAINT
DSNKSQPQHSGGSSCDGPSLQHLKEESSGKRKDSPSESNQNENFERGQKYMSGSLSNGKQSDLIVGEFQKWVPGLDKERG
AGEKLAASPEILQSPQGAW

## Sheet: Physcomitrella patens
>XP_024373320.1
MYSHASMRGSGYGPPAMDQGERRINSELWHACAGPLVSLPPVGSQVVYFPQGHSEQVAVSTQKEADTHIPNYPNLRPHLV
CTLDNITLHADLETDEVYAQMVLIPSQDPDKETMLLPDAVVQNKQPTEYFCKTLTASDTSTHGGFSIPRRAAEKVFPTLD
YNQQPPAQELVARDLHDQDWHFRHIYRGQPRRHLLTTGWSVFVSAKRLQAGDAVLFIRDDKGQLLLGIRRANRLQTMMPS
SVLSSDSMHIGILAAASHAAQTSSRFTIFYNPRQSPSEFVIPLAKYQKAVYSTQVTVGMRFRMVFETEESTVRRYMGTVT
GIGDLDPVRWPNSHWRSLKVGWDESTAGERQRRVSLWEIEPLTTPFLSCPPPLASRSKRARGIHGEDEDLEALMKKSQLW
PNSCDTLGPLSFGMEQPWMRMSQQRAGNEYYRTFAAATALQEFRDPSKQVVTDSMPNSQILYRQPQPQLQNQHNQQLMPQ
MNDVPGPLLQLSTTQASMDLGSSVRPSSSYSDSEIHLPSPSSRSFSIQGMMGRTLGNVPTNSGDGNQFPSLMRPNQTGLS
PCGLIAGNHQVSPSWFPTLQNPSQAESQSTASPRLHRVEVPNGGGVPGSYGFTQHGEPDVQPSLEHLPTYGFRSNGAESD
QLQTDRSHLLFGVPIDQPLGTSSGLPSPNFGKAKDLSGNTMLPGSFCSPATPGDSGIMPSERIDDNVMLPRGVGWPTVQP
APPVRSFTKVHKLGSVGRSLDINKFSNYAELRKELAHMFHLECLMEDPQQSDWLIVYVDNENDTLLLGDGPWEAFVSCVR
SIKILSPVEVAQMSQEMPAAVLGQQLRPSNSNSEDAPNSQAGGGALDH
>XP_024366635.1
MYSNPPARLSASGHVSSTMDPGGRRSLNSELWHACAGSLVSLPPVGSRVVYFPQGHIEQVAASTQKEADVPIPNYPSLPS
RLFCLLDNVSLHADHETDEVYAQMTLLPIQNSEKEALLAPDSVIPNKQPSEYFCKTLTASDTSTHGGFSIPRRAAEKVFP
PLDFTKSPPAQELVARDLHDQDWHFRHIYRGQPRRHLLTTGWSVFVSIKRLQAGDSVLFIRDDKDHLLLGIRRANRQQSV
MPSSVLSSDSMHFGVLAAASHAAATSSRFKIFYNPRQSPSEFVIPLAKYQKALYNTQVTLGMRFRMAFETEESNVRKYMG
TITCIGDLDPARWPKSDWRSLKVGWDESIAGDRQLRVSLWEIEPTPTPFLLCPPPVALRSKRPRGMQEEEDALEMLMKKS
HMWPHGSDPSVSLKVGGLRLDPLWMRLPQPRLGPMVSSPQSGYYRALAAAALQEIRSVDPPTQLLPQSASSSQLFFGQPQ
SQSQPQQLMQHINDIPGPLLQLTTSQTQTVDLANPVGPSSSYRESDMHMTSPTTMSNSLALQGMMRRASTSATLSFSEGN
QITSLMRKSHNGLQPYGTVQGVIQASTSWFSNQSDSQALISSQQSRVEASSGGVPESYALPQNNESSLHQGLGHQLPFGF
RSNDQDSDQLQADRSHLLFGMSIDQPLGGSSVVSPQSYRKSKDDTGNNMLLTAYGPPVTPDSMNNGILSGEGLDGNGLFQ
RNSGWPAMPVAIPPRTFTKVHKLGSVGRSLDVRNFSNYTELRQELARRFQLDCLMEDPSSSGWQIVFVDNEDDTLLLGDD
PWE
>XP_024359894.1
MYSHVPMRGSGFASSTIVQGRTFLSSSATSTYRMTTPPRTQSFRCEKRINSELWHACAGPLVSLPPVGSQVVYFPQGHSE
QVAVSTQKEADIHIPNYPNLRPHLICTLENVTLHADLETDDVYAQMVLIPTQDPEKETMLLPDVVVQNKQPTEYFCKTLT
ASDTSTHGGFSIPRRAAEKVFPTLDYTQQPPAQELVARDLHDQDWHFRHIYRGQPRRHLLTTGWSIFISAKRLQAGDAVL
FIRDDKGQLLLGIRRANRLQTIMPSSVLSSDSMHIGILAAASHAAQTSSRFTIFYNPRQSPSEFVIPSAKYQKAVYSTQI
TVGMRFRMMFETEESTVRRYMGTVTGIGDLDPVRWPNSHWRSLKVGWDESTAGERQRRVSLWEIEPLTTPFLICPPPIVL
RSKRARGIHAGEDEDLETLMKKSPMWPSLGFGTDSPWMGILPQRPGHGVTSSLNEYNRTLAVAASQEFREPSKQVVTESM
SNPQNLYRQQQLQTQQHSHRNPQSIAQINDVPGPLLQLSTSQASIDLGSSVRPISSYSDSEIYVSSPSPRPFSTQAMMSR
IPGNVPVSSADGNQFPSLMRTNQNGLPLYGSVTGNHQVSSSWLPTLQNQSQAEPQSASPRFHRAEASIGGGVPGLYGPIQ
HGEAGDAGILPNEALDENIMLQRNVGWPAVATAPPVRSFTKVHKLGSVGRSLDINKFSNYVELRKELAHMFHLECLMEDS
QQSSWKIVFVDNENDTLLLGDEPWEEFVSCVRSIKILSPAEVAQMNQHVLAAVSGQHLRPSNSNSEDTPSSQAGVGVVDH
>XP_024401004.1
MYLSSERPPSLGPIMTSMAQPMEQVERRSLNSELWHACAGPLVSLPPVGSRVVYFPQGHTEQVAASTQKEADAHIPNYPN
LPSRLVCLLDNVTLHADLETDEVYAQMTLIPVLPANEKEALISPDIGMRSRQPTEYFCKTLTASDTSTHGGFSIPRRAAE
KVFPPLDYTQTPPAQELKARDLHDQEWHFRHIYRGQPRRHLLTTGWSVFVSAKRLQAGDAVLFIRDDKGQLQLGIRRQNR
QQTVMPSSVLSSDSMHIGVLAAANHAAATSSRFTIFYNPRQSPSEFVIPVAKYQKAICSLQVSVGMRFRMVFETEESSVR
RYMGTITGMGDLDPIRWPNSHWRSLKVGWDESTAGERQRRVSLWEIEPLTTPFLLCPPPVAFRTKRPRGGRDEEIDSTSK
KSSFWSGDEDTGVLGGLNFRNLSMDSWMRPQQPGLPTQQNEYYRALAAAALQEFRTPDCSKHPTSRSQPSISPQMQFRSQ
PQMQSGHHGVQHVSEACGPLLQLSSSRPQSPLEVGMNMPQCSGYSEEDIQMASSPSASGSYPLHSMLGRTHLGCETGQVG
LMMRPTQNAQQSQSGPILHGGSTIGHEPQVSSSWYPSNRDPNQHDVSARMNQLDTSPTSRVSGSFSLSQQSEGNGQSGLT
GMPVPASSFMFRESGQEQDSVQSDRHLLFGVSIEQQPLGASNPVASIHSQSYPKNKDVHNRFSGNNMLQGSYCSSTMPDI
STMNGVGLDENGMCQRGAPWATMSPAPVRTFTKVHKLGSVGRSIDVQKFQNYSELRAELARLFNLDNLLDDPQRTGWQLV
FVDNENDTLLVGDDPWEEFVNYVRSIKILSPNEIQQMRQEQLEILNTVPMQQRPTCSNSEDARTQTSPPNTSTLSLEHGH
SGPG
>XP_024385797.1
MYQCSERPPNLVSGSGSKAQLMEHMERRSPTSELWHACAGPLVSLPPIGSRVVYFPQGHTEQVAASTQREAETHIPNYPS
LPSRLVCLLDNVTLHADLETDEVYAQMTLIPVPPANEKEALMSPDIGIRSRQPTDYFCKTLTASDTSTHGGFSIPRRAAE
KVFPPLDYSQTPPAQELKARDLHDQEWHFRHIYRGQPRRHLLTTGWSVFVSAKRLQAGDAVLFIRDDKGQLQLGIRRQNR
QQTVMPSSVLSSDSMHIGVLAAANHAAATSSRFTIFYNPRQSPSEFVIPVAKYQKAICNLQVSVGMRFRMVFETEESSVR
RYMGTITGMGDLDPIRWPNSHWRSLKVGWDESTAGERQRRVSLWEIEPLTTPFLLCPPPLTFRAKRPWGGRVDEEMDSML
KKASFWSGDSGSHMDALGALNLRNFGMSSWMRTPQQRVEPGLPAQQNEYYRAFAAAALQEIRCSDASKHAMSHAQPSLST
SQIEFRSQSPQSNQHTAQHIPNTAGPVLQLSSSRPESPLDVGMNMAQCSGYSESDTHMTSSAYTPGSYPLHSMLGRTHLG
CENGQMTYMMRPTQSAQQSQPESIIHGGSVREPQFSSSWYPSNRDTSEHDVSARMNQLDTSPTSRVSSCFPFPQESQVNG
QSGLTGLPVPTSSFVYRENGQEQDSVQSDRHLLFGVSIEQPLVGSNSVTSLQPHAFAKSKDPQSRFSGNTVLQGSYYPSG
NADIPTMNGVGLDENGIFMRNASWSAMAPTSRTFTKVHKLGSVGRSIDVQKFQNYSELRVELARLFNLEGLLDDPQRSGW
QLVFVDNENDTLLVGDDPWEEFVNCVRSIKILSPNEILQMSQEQLEILNSVPMQQRPTCSNSEDARTQTSPVNTSNLSME
HGHSGGR
>XP_024398384.1
MVGGEFRRGCGSGRSIGEESTGDEDTSKCKKLQEWLQRQAKMYGYGGGMMRGPIKNQGLSKMDELDYELWHACAGPLTSV
PPVDSLVMYWPQGHIEQVIACTPDSAGAADVREASSHFKLPSHLLCKIGQLELQADPHTDEVFAQMDLLPQDEGSLTKEM
KDATHVAKQNNVKMFCKTLTASDTSTHGGFSVPRRSAEDCLPSLDYTANPPCQELVAKDLHGHEWKFRHIYRGHPRRHLL
TTGWSAFVSAKKLVAGDTVIFLRGENGQLRVGVRRASKQQPQARSTNFSSTNLHLGVLAAASHASREGMRFSVIYNPRTS
PSEFVIPYNKFLKAMDNKLAVGSRFRMKFESEESSERRFAGTITEVSDADPVRWPNSLWRSMKVEWDEVISASERHERVS
PWEIEPFVQISTLPPPQLGPRQKRRLPTLVKESPLGTSQSVLDSYQSNKLAKILQGFDPRNESSMEDDEDGDVACSGNTS
WNVKPEPPPKGLPQAEIVQQSWFPRPDISSYGIPGDPYQPLISPRVSSVTSFAPPLAAESMDLQLSVKSARSEQAPSKDY
SSAPWSDFSGICPSNRTGASFPVRESPCPSINPSWLYSASTSRAVFERSILTNSLHSESAPEMLPPQAVPAFEVRDKAQL
EKVDTTPGLVQPCKLFGFNLADKIVPTLAPLPPSQGDVSEGLVDSIRTDSTSPTSGGPFGSKVAAESSQVSQAHAAPMRS
GIKVYQQGKVGRTIDLRKCESYDGLRRVLANLFNLQGQLDDVTKGWQLVYTDHENDVLLVGDDPWEEFCGCVRSLKILSP
QDAAGQTVGRIPASSCEEDDEWH
>XP_024373022.1
MLEPGLRLSMGIKTEKLGDSGGRERSMASGVGESVDRLDAQLWHACAGGMVQLPQVGAKVIYFPQGHGEQAATTPDFSAS
MGPSGTIPCRVVSVNFLADTETDEVFARMRLQPEGLHGLNDMTEEAPSSPPPEKPASFAKTLTQSDANNGGGFSVPRYCA
ETIFPPLDYSSDPPVQTVLAKDVHGDVWKFRHIYRGTPRRHLLTTGWSTFVNQKKLVAGDAIVFLRSASGELCVGVRRSM
RGASGGDSSTWHSSANATRASRWEVKGTESFSDFFAAVGDNGHGGSSNGVSRSGSQGASTTSSFARNRARVTAKSVLDAA
ALAVAGKPFEVVYYPRASTAEFCVKAGLVKQALDHTWYAGMRFKMAFETEDSSRISWFMGTIAAVKPADPLLWPNSPWRV
LQVTWDEPDLLQGVSRVSPWQVELVATLPMQLPPFSYPKKKLRAVQPQELQLQAPGLLNLPLAGSSSFAGQLPTPWGGPA
LLENASAGMQGARHDRFNGPPSMDFRYSNYKRAREHPSENQYAEQGQTSPAGSARVVLSDPLCGDSHHQFSFLSSGQAHN
GGQQQQQQQQSSQMSGSGLTMGLMPGGSPTRDDGGSNSKSKLKSSPAPTTFLLFGQSIDPSSNSKAAQEQCVASASSSVE
GSSLFQEGLRVSPTSYSSSDNTLEHKDRMRRFNADLNGASGGTGDGAMSRYRQNEGGPWPELSIGTEVGSLKWFKEQRLE
KEKGSNEALQHCKVFREGDEVGRTLDLANFKSYEEVYDRLAGMFSVPAASFKNRVVYQDGEGCTLPVGAEPYGNFVAAVR
RLTILP
>XP_024377979.1
MPGPVPLLSMSVKSESLDDIGGHEKKSVTGSEVGGLDAQLWHACAGGMVQLPHVGAKVVYFPQGHGEQAASTPEFPRTLV
PNGSVPCRVVSVNFLADTETDEVFARICLQPEIGSSAQDLTDDSLASPPLEKPASFAKTLTQSDANNGGGFSIPRYCAET
IFPPLDYCIDPPVQTVLAKDVHGEVWKFRHIYRGTPRRHLLTTGWSTFVNQKKLVAGDAIVFLRIASGELCVGVRRSMRG
VSNGESSSWHSSISNASTIRPSRWEVKGTESFSDFLGGVGDNGYALNSSIRSENQGSPTTSSFARDRARVTAKSVLEAAA
LAVSGERFEVVYYPRASTAEFCVKAGLVKRALEQSWYAGMRFKMAFETEDSSRISWFMGTIAAVQAADPVLWPSSPWRVL
QVTWDEPDLLQGVNRVSPWQLELVATLPMQLPPVSLPKKKLRTVQPQELPLQPPGLLSLPLAGTSNFGGHLATPWGSSVL
LDDASVGMQGARHDQFNGLPTVDFRNSNYKRPREFSRDNQYQIQDHQVFHPRPVLNEPPATNTGNYFSLLPSLQRRPDIS
PSIQPLAFMSASGSSQLETSSTKTAATSFFLFGQFIDPSCTSKPQQRSTVINNASVAGDGKHPGTNNSSSDNKSEDKDNC
RDVQPILNGIAVRSGFRADIAAKKFQQSDSAHPTEASRGSQVSSLPWWQTQDAHKDQEFHGDSQTPHTPASGSQ
>XP_024376788.1
MHYGGMHGGMRSFDEGATKMDELNCELWHACAGPLTQLPPVDSLVMYWPQGHIEQVVACTPDSAGAADVYQASKQFSNLP
AHLLCRISKIELQADPQTDEVFAQMDLTPQYETELSKETKDAPSPIQQSNVRSFCKTLTASDTSTHGGFSVPRRAAEECL
PLLDHNMVPPCQELVAKDLHGKDWSFRHIYRGHPRRHLLTTGWSVFVSQKRLVAGDTVIFLRGENGQLRVGVRRASKQQP
QARSTHFSSANLHLGVLAAASHAATERLRFSVIYNPRTSPSEFVIPYHKYLRSEDNNLTVGSRFKMKFETEESTERRYSG
TIVEISDVDPLKWPSSAWRSMKVEWDESASERHERVSPWEIEPLVPISTLPTPPVGPRPKRRPPTFVTDSATLGPSQSVL
DPFQSNKLARVLHSHDPRNEPSIGDDDDGDAESSRTSSLVVKQEPPPRNGHQIWLQRSDVASYGIPPSPYVNRRLSSVPP
FAAPLPENTTELQLSVNSGSLDQAPSNEDSSVSWASYMGTGAYQFRDPSCNKILPSWLTNSKSANLTSPPVPARSQLPIT
SLNNDPKVLHAHNLSFELWETVEQEQLNASPALEQQCKLFGFNLADKVVPTPVSSAPSLCEDSEGSGPWSSSDHTSSTSA
DTRVGMIVTGTYQPLVAPVRSGTKVYYSGKVGRTIDLKKCESYAALRRMLASLFGLEGQLDDVTKGWQLVYTDHENDVLL
VGDDPWEEFCNCVRSLKVLSPQDAAGQSVGKYPMTNCDEDDDWQSAVQSSG
>XP_024378381.1
MQYYGGMRGFDEGSTKMDELDCELWHACAGPLTQLPPVDSHVMYWPQGHIEQVVACTPDSAGAADVYQASKQFSNLPAHL
LCKISKIELQADPHTDEVFAQMDLTPQYETEFTKEMKDAPPPTMQKNVRSFCKTLTASDTSTHGGFSVPRRAAEDCLPLL
DHSMNPPCQELVAKDLHGKEWNFRHIYRGHPRRHLLTTGWSVFVSQKRLVAGDTVIFLRGENGQLRVGVRRASKQLPQTR
STHFSNANLHLGVLAAASHAATERLRFSVIYNPRTSPSEFVIPYHKYLKTKENNLTVGSRFKMKFESDESTERRYSGTIV
EVSDADPLKWPNSAWRSMKVEWDESASERHERVSPWEIEPFVPISTLPTPSVGPRPKRRPPTFVTDSSPQGTSQSVLDPQ
QSNKLARILHSHDPRNELSIGDDDDGDIESSRTSSLAVKQEQPPRTGQQIWLQRPDVSSCGMSASPYSSPRLPSMAPFAP
LPADKTDLQLSVKSGSLDQTLSNDVSSVSCAPYVGPGNHSTAAHHFREPSCNKILPSWLTYPKSTDGTGVTSLPGSGRTQ
LPITSLNNDPKLTPAQNLSFGSWDKVEQEKVHTSPALEQQCKLFGFNLVDKAVLAPVSSAPSHCEDSEGSGPWSSTDLTS
PTSVDTHVSKLANGAYQPPTVPVRSGTKVNYYGKFGRTVDLKKCDSYAALRRMLATLFGLEGQLDDVTKGWQLVYTDHEN
DVLLVGDDPWEEFCNCVRSLKILSPQDAAGQNVGKLPMNNCDEDDDWLSAVQSSG
>XP_024392260.1
MYSSSPARLSASGYGPATMDPGERRSLNSELWHACAGPLVSLPPVGSRVVYFPQGHIEQVAASTQKDADAHIPNYPSLPS
KIICLLDNVTLHADPETDEVYAQMILLPIQISEKEALLSPDLEVVNKQPTEYFCKTLTASDTSTHGGFSIPRRAAEKVFP
PLDFTRVPPAQELVARDLHDQEWHFRHIYRGQPRRHLLTTGWSVFVSAKRLQAGDSVLFIRDDKGNLLLGIRRANRQQTV
MPSSVLSSDSMHFGVLAAASHAAATSSRFKIFYNPRQSPSEFVIPLTKYHKALYNTQFTVGMRFRMVFETEESSVRRYVG
TITGLGDLDPIRWPKSHWRSLKVGWDESTAGERQHRVSLWEIEPLTTPFLLCPPPLALRSKRPRGMPGEDDLEMLMKKSH
MWPNDSDPLGLQKFGGLAMNTSWMRLPQQNVGSMVPSSQNEQYRALAAAALQEIRTADSSKQLLAQSPLLSQLHFRQHQS
HPQPQQLMQHINDVPGPQLQMSTCQTQTTDLGNPARSSSYRESDVQLGPPATTSNSFSYQEMMGRAPSSNPLTSNGGHQL
TSMMRTSQNGLQPCGTMQEFIQGSTPWFPNQPDSQSLILSQHTRVEAPSGGVPGSFALPQNNESALQDVTGKNVLLSAYG
PPATPDSMGNGMMSGEVLDENGLFQRNTGWPPASSQRTFTKVHKLGSVGRSLDVRIFNTYAELRKELAKMFHLDCLMEDP
PTSGWQIVFVDNENDTLLLGDDPWEDFLNCVRSIKILSPSEVTQISQDQLKMLETVPVQHLQPQRLISSDSGEVYPQSSL
PDPSSGL
>XP_024395052.1
MDVSGEEDHSMCLTRSLSPGFLSVCRYMKCGSDPEFASVGGIASRFAKWRWKYGWRRWNVGYRLFMYLCNERLPSVGPSV
GSMAQPAEKVEKRSLNSELWHACAGPLVLLPPVGSRVVYFPQGHTEQVAASMQKEVDAHIPNYPNLPSRLVCLLDNVTLH
ADIETDEVYAQMTLIPVPPTNEKDAHMSPDIEMRSRQPTEYFCKTLTASDTSTHGGFSIPRRAAEKVFPPLDYAQIPPAQ
ELKARDLHDQEWHFRHIYRGQPRRHLLTTGWSVFVSAKRLQAGDAVLFTRDNKGQLQLGIRRQNRQQRVMPSSVLSSDSM
HIGVLAAANYAAATSSRFTIFYNPRQSPSEFVIPVAKYQKAICHLQVSVGMRFRMVFETEESSVRRYMGTITGMGDLDPI
RWPNSHWRSLKVGWDESTAGERKKRVSLWDIEPLTFPYVLCPQPLAFRAKRPRGGRDEETDSMLKKSSFWSGENSTDALG
RLTFRTPSLDSWMRPKQPGLPMQENEHYRALEAAALEEIRTTSTAKNPMSRVQSSIPSSQMQFQPPHVLRQSSQHGELHM
PEASGPLLQLSSSRPQSPFEVGINMPQCSGYSEGKIHMASSLSASESFPLHSMLGRTHLGCDTVQVTHVIRPGKSAQQNL
SGAAIHGSSAVVRDPQVSPSWYPPNRDLNQYDVSVRMNQLDTSPTSRNPGSFTFPQQGEGIGQSNLAALPAPTSSFMYRE
SGQAQDLVQSDRRLLFGVSIEQQPLGDSHSVTSRHPQTFVKNKDAQSRFPGNIMLQGSYCPSTTADIPTVGGVVLDKIGV
FQRCAPWSIMSPAPMRTFTKVHKLGSVGRSIDVQKFQNYSELRAELARLFNLEGLLEDPQTSGWQLVFVDNENDILLVGD
DLWEEFVSCVRSIKILSPNEILRMSREQLEILNPVPMQLRPTCSNSEDARTQLSPANASTMSLEHGHSGAG
>XP_024367460.1
MYGYGGGMMRGPMMNQGLSKIDDLDYELWHACAGPLTSLPPVDSLVIYWPQGHIEQVIACTPDSAGAADVREASSHFKLP
SHLLCRIGQLELQADPNTDEVFAQMDLLPQDEGSVTKEMKEAPSAIKQSSVKMFCKTLTASDTSTHGGFSVPRRSAEDCL
PLLDYNMNPPCQELVAKDLHGQEWKFRHIYRGYPRRHLLTTGWSTFVSAKKLVAGDTVIFLRGENGQLRVGVRRASKQQP
QAHSTYFSSTNLHLGVLAAASHASREGMRFSVIYNPRTSPSEFVIPYHKFLKAMDYNLAVGSRFRMKFESEESSGRRYAG
TITEVNDADPLRWPNSLWRSMKVEWDEVISASDRHERVSPWEIEPFVPISTLPPPLGGARQKRRSPTLVKDPLLGTSQSV
LDSYQSNKLFKVLQGFDSRNEFSMEDEEDEDVVCSRNTSWNVKPEPPPKTVPQAMPAQQSWFPRADMPSFGVPVAPHQPL
ISPRVPSENMNLQLSVNPASSEQAPGNDHSSASWSDFSGGCLNFNWLYNASTPRPVFERSNLPTTSLNNESASKMLPPQV
IPPFEARDKVELVKLRTTPALVQPCKLFGFDLADKKVPSSVTLAPSHGEVSEVTVELLRTDLTSGGHLGNKLTAESCQAT
QAHVTPMRSGIKVYQPGKVGRTIDLKKCESYTGLRRVLANLFNLQGQLDDVTKGWQLVYTDHENDVLLVGDDPWEEFCGC
VRSLKILSPQDVAGQSVGKFPTSSCENDDGRQ

## Sheet:  Selaginella moellendorfii
>XP_024514787.1
MEGEKKAMNTALWLECAGPLVTLPTVGSHVVYFPQGHSEQVVASTTQKDGVEAEIPNYPSLPAHLICHLHNITLHADPDT
DEVYAQMTLQPVQNDKEPFLTPDLGIQPKQQTLSFCKTLTASDTSTHGGFSIPRRAAEKVFPPLDFTKQPPAQELVAKDL
HNQQWTFRHIYRGQPRRHLLTTGWSVFVSAKRLQAGDTVLFIRDENNHLLLGIRRANRQQANVPSSLLSSDSMLIGVLAA
AAHAATTNSRFTIFYNPRASFSEFVVPFCRFSKATYHPRVTVGMRFRMELETEDSSTRRYMGTITGIGDLDSVRWPNSLW
RTLKVGWDESTAGQRQRRVSLWEIEPLTAPYFPCTSSLFLRKRTRLDGELDELDAIRSQVWARAEDGKMDIRALNAAGLS
LEHWLRFQHKPEAAIATASQPDYYRAMAAQALQEFRSVDSAKQQHQQQQQQQQQQQFVTPVIHMPPQQQPQQQQIQYRSQ
LPQQQVLQSHPPQQPIFQPQQLQQQQQQLHHQQQQQQSSHHQQQQQHHHHHQQHRQQQQQQQQQQQQQQQQQLQLQQQQQ
QQQQQQSYQLQVPASLQQTVPLASRLTPGFSEDSGASFGSMPANNMSLQSLLNRSNPDALLQESQYSSQPVAAALKQNQL
PLQQQQQQQIPAPGLLSQEPQLSGSWMSSIRDSTGPASAVLSPRTLDSSGNPYMVQPSPSGGAAAAAHLSHLPPPAAAAA
AAAPTPPYSVYRDVSSSHQEQDVQSDLRSNSHLLFGVNIDSPLMLSSAAAAVAQGFAPADKAKDVSFSMIGSPSGSDMHM
SGGTAVALDDSPTSWQQQQHQQQQQQQQQQQVQPSPMRTFTKVYKTGSVGRSIDVTRLKNYEELRRDIARMFNLEGQLLM
DSCRSSWQLVFVDYEGDVLLVGDDPWEEFVGCVRFIKILSPSEVQQLNRENLESIAAVPNQRQTSSSSDDCANPTNNFAQ
DPRLSYHHRPDFC
>XP_002986171.1
MSHVSSLTGGDKKAINQALWLECAGPLITLPAIGSQVVYFPQGHSEQVIASTHKEADFEVPSYPNLPPQLFCILHNITLH
ADQENDEVFAQMTLQPFSQTALLKDPFLLPDFGIQTKQTIVSFSKTLTASDTSTHGGFSIPRRAAEKVFPPLDFTKTPPA
QELVARDLHNNEWHFRHIYRGQPRRHLLTTGWSVFVSAKRLQAGDTVLFLRDEQGQHMLGIRRANRQQTNLPTSLLSSDS
MLIGVLAAAAHAASTNSRFTIFYNPRASPSEFVIPLAKYQKALHPPQLTVGMRFRMEMETEDSSTRRYMGTITGIGDLDP
VRWPNSHWRSLKVGWDESTAGQKQRRVSAWEIEPLTVPFLLCNSSFLLRSKRPRGTEEELQMKAPSIWARGEEGKFSMQN
MNFPGLSGMDHWLQLQQKAGGSAAVTPPPPVIQPGYYSSILQEMRTIDATPKQLMQSPQAFQPMQFNQSIPPLLQQQQQQ
AQQMMHLPPNVPEAASMHAPYIPAALKTPPDQEVNRNSNSYPPLIIEDGVSYTSMLQGSAPASLPKQQHHQQQAGMLTCS
SLDHQTNWMPSLREGDASIPVDASLLPPSSSQQALDQDNDPRSHVLFGVNIDGQVPPSYAPPPFSKPKDFSGAQPDIALL
HAAEENGVPQPSWPQQVYPPPVRTFTKVHKVGSVGRSLDITRFKNYHELRNELTRMFGLEHDHKSGWQLVFIDNENDMLL
LGDDPWDEFIGCVKSIRILSSSEILQMNQEHMEWLNSIPLHQQQKQASSSSDDHRPCGDVPAITTATPTAATTTTATTAT
TTAQAGNVPRAMSSYNSDPSCVSDGI
>XP_024520458.1
MEGVKRGPNPELWHACAGPLVSLPSVGTRVVYFPQGHSEQVAASTQKEADADIPSYPNLPPHLVCQLHNITLHADTETDE
VYAQMTLQPMNAQEKDSFMVSDLGRQNRQPSEYFCKTLTASDTSTHGGFSIPRRAAEKVFPPLDFSQQPPAQEIVARDLH
DTEWRFRHIYRGQPRRHLLTTGWSVFVSAKRLQTGDAVLFIRDEKGQLLLGIRRANRQQASMPLSLLSTDSMYIGILAAA
AHANSTSSRFTIFYNPRASPSEFVIPLSKYYNAVYNNMQVSPGMRFRMQFETEESGIRRHTGTIVGSGDLDPVRWPNSHW
RSLKVEWDEPAAGEKQQRISLWEIEPASTPYLVCSPSFTFRSKRPWSQALGPNPIAREVEAVDAGKWIKSEGLEKNLSWN
MYSEQLMQLHQRPDSAASGARSDFFRPDDCSRVQDATHSQTPKGLPMQQQIHMKGQQQQHTQLLSALPQQQQAHEYNCHQ
HQQQQQQQQQVVQLSQQSSESALHLSSGPQSLKQRGDSSDIALSSYGRSYQSSMLEQQYARNIGGEQEIQIKDTHGWYVG
EKDFTTEQPLQFGHLDGYSATGPVFSINDIEQGVTAGLTFKDAQQQQEQDTLPLDSRSHLLFGVSIEPECITPSSQGPKS
KDGQQRVLGSTSSDLHLSSDNGTLEEPAYLQRSSSAQPMLPRTFTKVYKTGSVGRSLDLTRLNCYDGLRSELARMFGLEG
QLEDPHRSGWQLVFVDNENDVLLVGDDPWEEFVSCVRCIKIMSPSELSHMNQEQLNAIQARTNEEFTEQDANPGVEVEEF
>XP_002964106.1
MRESGIGSPRMYATPGGGAAATSGTIFARPAGPRPDGSSSSPQVPAMGRQIPQRVSAFSGYVSSGSSGGSSLDSEAWHAC
AGPLVCLPLVGDRVVYFPQGHIEQVLASTNQNAADLQIPQYNLPSQIFCRVLNLSLGAYRETDEVYAQMTLVPENEQLDQ
SLELDEPTASSKAKLSMFSKNLTSSDTSTHGGFSVPRRAAEECFPRLDYQQTPPAQEIIAKDLHGVEWKFRHIYRGQPRR
HLLTTGWSVFVSQKKLVAGDTVLFVRGDNGELRIGIRRAVRTQSSVTSSSLLSSHSMQIGVLAAAAHAVSTKTMFTVFYN
PRASPAEFVVPYHKYVKSFKMNILIGMRFKMRFETEDSSERSVRYMGTITGIGDIDPARWPGSKWRFLKVGWDEHAASER
QERVSPWEIEPFIAPNVTPPVSTKRFRPTMLTDISVSRKSYDNHLRQILQANRNLQTSHKYEADERENFLLKSPTALYSE
AKVTSRVTEGHSVPGFPSGLPSPGNEGLPSHRKVDMHQQQLRLCVQQFREQKVPLQFEKPQQPSPTSSFASRQAALSCPL
YLQPQHTTDNSFLKLLMSPTLASLQQAPRVEEPLARGNANDSDRECKLFGFSLKPKTALASTVKDDVHKDLESEASGFRK
CFTGQNWNQQQQQQQPSRTCTKVHKHGAVGRALDLSKFRGYTQLLEELQHLFGIDESLNGSEWQAVYVDNEGDMLLVGDD
PWEEFCSTVRCIRILSPAEIQKLTVQARNSSTEEPSSRLSDQQDSSSPPATSDE
>XP_002961629.1
MLSSSQTYGQLGTMMHRPTPQRPQPNHGNTNALDSEVWHACAGPLVCLPRVGDRVVYFPQGHIEQVAASTNQSADMQMPH
YNLPSQIYCRLLNLTLGADRETDEVFAQMTLVPENEQGDQSIDTEDELSPCPKRKLSMFCKNLTSSDTSTHGGFSVPRRA
AEECLPPLDYQQSPPAQELVAKDLHGVEWKFRHIYRGQPRRHLLTTGWSVFVSQKKLVAGDAVLFLRGDNGELRIGVRRA
VRQQNSVTSSSLLSSHSMHLGVLAAAAHAVSTKTMFTIFYNPRASPAEFVVPYHKYVKAFTHNLSVGMRFKMRFETEESS
ERRYMGTITGVGDIDSDRWINSKWRCLQVGWDEQTANERQERVSPWEIEPFIAPNVANPPTTQRVKKFRPNTPANEFPTG
KNNSDSAQAMHMRALQGSHALGMPSKEEEGLRGSSPFAVWPYNRDDLKGESWIQLRTADAPVMDMFGNIIAPAGRHMDSS
NVEMHQQLRHCLQQLRDQKSCHFDASNSQVQLSPRLSSFSPYQQGDAADLHLSTPRPTNHGVVRDSSWLSPLGPTQTDAQ
AYVAADTTLSMQFSKSEMTTERMHIDSNPDHEPREHSCKIFGFSLIEKSPPAASRNPEEARLNPSRGGEQMTRCSGRAGP
SAGNGSLEHERCASRPASAWSLRTCTKVHLQGAAVGRAVDLSKFSCYSELLLELQQLFGLDNALDDPDSGWQVVYTDNEG
DMLLVGDDPWQEFCNMVRNIRILSPAEVEKLTQGALGKSAVVEEEPSTRDASKLSDHQDSSSPPAISTKGAASDL
>XP_024525431.1
MLSSSQTYGQLGTMMHRPTPQRPQPNHGNTNALDSEVWHACAGPLVCLPRVGDRVVYFPQGHIEQVAASTNQSADMQMPH
YNLPSQIYCRLLNLTLGADRETDEVFAQMTLVPENEQGDQSIDTEDELSPCPKRKLSMFCKNLTSSDTSTHGGFSVPRRA
AEECLPPLDYQQSPPAQELVAKDLHGVEWKFRHIYRGQPRRHLLTTGWSVFVSQKKLVAGDAVLFLRGDNGELRIGVRRA
VRQQNSVTSSSLLSSHSMHLGVLAAAAHAVSTKTMFTIFYNPRASPAEFVVPYHKYVKAFTHNLSVGMRFKMRFETEESS
ERRYMGTITGVGDIDSDRWINSKWRCLQVGWDEQTANERQERVSPWEIEPFIAPNVANPPTTQRVKKFRPNTPANEFPTG
KNNSDSAQAMHMRALQGSHALGMPSKEEEGLRGSSPFAVWPYNRDDLKGESWIQLRTADAPVMDMFGNIIAPAGRHMDSS
NVEMHQQLRHCLQQLRDQKSCHFDASNSQVQLSPRLSSFSPYQQGDAADLHLSTPRPTNHGVVRDSSWLSPLGPTQTDAQ
AYVAADTTLSMQFSKSEMTTERMHIDSNPDHEPREHSCKIFGFSLIEKSPPAASRNPEEA
>XP_024530276.1
MVCVQTAKIAPPLHAPALQRGLPAQHKSLAAATALNMMRSHMASSDPSNSANKAHSDHPKKGLDSQLWHACAGGMVQLPP
VGAKVIYFPQGHGEQAAAIPDFPRSGGTILCRVISVDFLADAETDEVYAKMKLQPEVAPAPLFGTRMGDDEELVSSPTVV
EKPASFAKTLTQSDANNGGGFSVPRYCAETIFPRLDYSIDPPVQTVLAKDVHGEIWKFRHIYRGTPRRHLLTTGWSTFVN
QKKLVAGDAIVFLRSASGELCVGVRRSMRGPGNGDSGISWHSSPGQRSLPQNSSRWEIKSESGYSELLSGNGSGTSGASF
ARNRARVTSKSVLEAASLAAAGQAFEVVYYPRASTAEFCVRASVVKASLEHSWYPGMRFKMAFETEDSSRISWFMGTISA
VQPADPIRWPSSPWRILQVSWDEPDLLQGVNRVSPWQVELVSTLPMQLPPFSLPRKKIRPLDLQFGESQGGFMGLPMAAL
ANNVLGQMNPWQSLSEEVPAGMQGARQERFYGLTLSEFQPKQRVAGLFLDGAYPLDHSMTSRGATTDLRLNNFATTTTTP
HDYFQLQQANIINATNTGRSAYGTPAAATQSESTAPPSVAPKSGTKRTATFLLFGKSIDPNYNPEEQQLQQQQNSGVSGG
CSSEGTSHQYKESTSQAQPSSNSSFEDGQADNNIINNNLGNKNASSGNVTNNTTDMTHKLFTNVTSTSLRLCQGESPDSG
VTNESGSSKWMKEHSGADPDDDGVIHCKIFFEKEEVGRTLDLSLFGNYEELYDRLASMFTMDKSKLSGRVVYRDLEGSTI
YIGGEPYGNFVKSVRRLTILAVPSSSTESRSAQSW

## Sheet: Ginkgo biloba
>Gb_23328
MPQHYSASVSLSAPLFSRQPNGGAHFPARHTRRSALAPAGLLLIAVDFNS
TVVSVLRGLVLVLAPSERAWKRNEIAWRTREFGETAQREKFARTISRIPP
LGGNHSNNKSTGNHNNNSCAESYSPMSNEGDGGLGLGQMGTPRTSHGYQN
SSSPAPPPGFVVGVNDFLYEELWHACAGPLVTVPRIGERVFYFPQGHMEQ
LSIRATACSTTTEVEASTNQGADQQMPLYNLPSKILCRVINVQLKAEPDT
DEVFAQITLVPEAEQNECIADKEPPPPSPPRPYVHSFCKTLTASDTSTHG
GFSVLRRHADECLPPLDMSQQPPTQELVAKDLHGVEWRFRHIFRGQPRRH
LLTTGWSVFVSSKRLVAGDAFIFLRGENGELRVGVRRAMRQQSNVPSSVI
SSHSMHLGVIATASHAVATRTMFSVYYKPRVSPSEFIIPYGQYMEAMNSN
FSVGMRFKMRFEGEEAPEQRFTGTIIGIGDVDPVRWSGSKWRSLKVQWDE
ISAIARPERVSPWKIEPSLTPAAMNPLPVARNKRPRTNLLPSSPDSLVLG
SGKTSVDSALVHRFPRVLQGQEVMTLGGPLGDSEVEAGQKAIVWASNDVK
GDGMGSQRRLGSENWMPLLRPDVAYSDSFSSLQGVGEVQEFCGSFPNRIL
EDAQQLKLSRKQFLDQEGKVVDLPGPWSTNFSNSLQEKSESNLKPSVISS
GPSHKQSGNVRWTSLNGYPLLSNFGIEASAGNWQMPIMSPCKSEVSVHGS
VDRSVTKNMQPSNLSVSEQQCSLTPWENPNKDKVVDAPSRSADHNCKLFG
FHLIDNSMVGELTPSRIRSSVAEEELQVAVHAPTATCSQFAEPTVPYQQS
EPTKTTKCDTPAAISEQEKSCQRLSQETQCRAQNNPMRSCTKVHKQGSAL
GRAVDLTKFEGYAELIRELEMMFNFEGQLADPNQGWQVVYTDNEGDMMLV
GDDPWQEFCSIVRKIFIYTREEVEKMTPRTPNMKLRGHPEDESIMRESSV
PAATGERNSDSQHL
>Gb_18738
MIAGRESVRESVVQGAALRRLGRHLQTAVSCRQDCNLYPNGENTKLAPLP
WLPETGVWPLNSGWVTRLRNLRVGLRYQAITLGLVSWFGVCTSTRHGGQG
RAGSIEICEKPVEQGKSCVEELEFGGERICIAFGWICGARESGVSWEGFV
GGDVECVVLIFRAGMVWGCCGGLVWEEEGSLWNNNNNINQQALCVFGVAV
VDIDRTCKAAVLSNCGPDRLQVDGFGGKQEASNNSSVGNYSSMSSEAGGT
PQSPLLRHMAPKTSHSVQNFSSAGHGAGKFRTQNHYPSVVVSPLFIAGIK
RSDALIPLLASLFMDVCTLFNDPTFCSNLSKIQFELSDLLIFLLMDIASK
IQLQLTVIPRFYYPGGGFCFRKSLRAQLYLSVSMIFCLRIYFSLSAAAVM
WVLPFQSFDSTPINTSDALYEELWHACAGPLVSVPRVGERAFYFPQGHME
QVEASTNQGADQQMPLYNLPSKILCRVINVQFRAEPETDEVFAQITLVPE
AEQNEASRDVETPPPPPPKSNVHSFCKTLTASDTSTHGGFSVLRRHADEC
LPPLDMSQQPPSQELVAKDLHGMEWRFRHIFRGQPRRHLLTTGWSVFVSS
KRLVAGDAFIFLRGENGELRVGVRRAMRQQSNVPSSVISSHSMHLGVIAT
ASHAVVTRTMFTVYYKPRWTPEDMWTSPSEFIIPYDKYMEAMSSNLSVAM
RFKMRFEGEESPERRFTGTIIGIGEVDPARWPDSKWRSLKVQWDETSVVP
RPERVSPWEIESFVASAALNPLPAPRAKRPRTNMLSTSSDLILGSSKAAV
DSSQAIRFPKVLQGQEMRTFGGSLGDSEVESTQKPMMWASSLDVHKQDGV
GSHGKLVSENWMSQCRHDSAYSDSFSGVQGTREVQQFCGTSTNQNMQTFP
ALKLPMKQFPDQESRILDASGTKLQLSSPWSIMCSDNTREMAESDLKLSV
TSHPSHKLSGAIKWTGLSPPPLLADFGSGESRGSWLMSLISHQPDFPGAH
VSGKLDRTMSRNMGHSNLGNNVQQRSLPSWEMPEEKGVVTATQATDNNCK
LFGFHLIDNSIVDELIPSTIRGSVTVEDSQTPVHDSRVNQAETVESSQHS
EPSKITKPDPPAAVVEQEKSFQRSTKEAQCRAQTNSTRSCTKVHKQGSAL
GRAVDLTKFEGYTELIRELGLMFNIEGELEDPSKGWQVVYTDNEGDMMLV
GDDPWQEFCSIVRKIFIYTREEVEKMTPRTLSIKLEGCSEELVTRETSKC
SDHQDSSIAAATAERSSDR
>Gb_12414
MPLYNLPAKIVCRVINLQLRAELDTDEVFAQITLVPEVEQKESCSDVETA
TASPRRPQVHSFCKTLTASDTSTHGGFSVLRRHADECLPPLDMNQQPPAQ
ELVAKDLHGIDWRFRHIFRGQPRRHLLTTGWSVFVSSKRLVAGDAFIFLR
GENGELRVGVRRAMRQQNNMPSSVISSHSMHLGVIATASHAVLTQTLFTV
YYKPRTSPSEFIIPYNKYLEAANSNLSVGMRFKMRFEGEEAPERRFTGTI
IGIGDVDPVRWSGSKWRSLKVVQWDETSMIPRPERVSPWEIEPFVAPVAL
NPLPIPRNKRPRANMPPFSPDLSFTGSSKASVDSMQVPRFPRVLQGQDAR
TFGISDGEVESTSNSMIRGSKLDEFKADDVGTIRRLGSENWIPPLRHQSR
FIDNFSSLQGAGDMLELCGPFVNQSMEGTQQFKPPMKQFQHQEGEKLDEP
GTNLQLSTRKLSTIPQENSESDLKLSALSSRQNVSTMWDGLNGSHLSSKF
GVKDSAGEWFVSLISPSQAEVSGAPGLGNVDDDKNLEHSNLGMTEHQPGL
PYWEMLKDKGPEAGTFSGNTDYKLFGFRLSSSTGMQTTSKTRALELGVNS
QAVADPPTANQSQSADSEQQSEPSKATKSDLPASSFDQDKTAQRSSKETR
SKAQSNSTRSCTKVHKQGSALGRAVDLTKFEGYAELIRELEHMFNIEGEL
GDPGRGWQVVYTDDEGDMMLVGDDPWQEFCSIAQKIFIYTCEEVEKMTPR
TLSMKLQGCSEDAVFTKETSKCSDRQDSSVPTSVAEKTSDA
>Gb_31132
MEIDLISPHRLKPISENVAKGDITVSTCSELWHACAGPLISLPPKDSCVV
YFPQGHMEQVAVSTNQGADQQIPSYNLQPQIFCSVLSMNLHADQETDDVY
AQLTLVPVLEPTDKCLEEEEQQERASTTFTPHMFCKTLTASDTSTHGGFS
VPRRAAEDCFPPLDYNQQRPSQELVAKDLHGIDWRFRHVYRGQPRRHLLT
TGWSVFVSHKRLLSGDAVLFLRGENGELRLGIRRAARQQNSIPSSVLSSQ
SMHLGVVAAAAHAVATKSMFHIFYNPRTSPAEFVIPYHKYIKSLKHPLSI
GMRFKMQFENEDAAERRYIGTITGIGDADPSRWPGSKWRSLKVGWDEHAA
NERQERVSPWEIEPFISAAGLNHLAGPRIKRLRTSFPSTPIDLSIHDRGK
LLDFGESSGFQKVLQGQELVPLRAHLRGDSVNLTKCQEWDYKLLDPISED
CVVAKTGSENGPFGGCEMSPSSDLLSNKEKLGQLSGSEAQCSAEYPFSQC
KDTHQQQLQYVTQVHGKEDANTQPLNTRVSTSTGLGASLSSFFVSQQNNS
AELHLLGMPPSPGLSEYQEGDLHGDYPHSFNFSHDSVQIGVPGTASRWKV
SFGTPCQGEDTKGAARAVGILSNDLTIGMNKSMGVYSRQSYLGTEFPCPR
ENDLAGMKGKQKCKLFGFSLTEEPACKASIVNSRVSRDDLTSYDLLGSFG
QGTLQSSISQSQNDPQKDSHDHCQQLLPAEGSCQEINFQSITKIQTLVQS
YGRSCKKVHKQGNAVGRAVDLSKLDGYDQLISELERLFNMEGLLSDPDKG
WQVVYTDNEGDMMLVGDDPWPEFCNIVCKILIYTLEEVQKMTPGHFSNDA
LSCCEEKPAKIEVSKSSIQCQDSSSRLTTGMV
>Gb_32404
MFIKICREFFQKASAILYWILSRLVFMETHLNHPSAITDDDAITACQSSI
CSELWHACAGPLISLPPKGSLVVYFPQGHMEQLIDNDPHKFGFDSPLKFT
PPVAPVLEKTAVASMHVAASIKQGVDQQTPPYNLPPQILCRVLNVNLHAD
QEMDEVYAQLTLVPESEKSEKCMEEQVPASTSCTPHMFCKTLTASDTSTH
GGFSVPRRAAEDCFPPLDYTQQRPSQELVAKDLHGREWRFRHIFRGQPRR
HLLTTGWSVFVSNKRLVSGDAVLFLRGENGELRLGIRRASRQQSYASSSV
LSSQSMHLGVLTAAAHAVATKSMFHIFFNPRTSPAEFVIPYHKYVKSFNH
PLAIGMRFKMRFETEDAAERRYTGTITGIGDVEPARWPGSKWRSLKVEWD
EHAANERQERVSPWEIEPFISSTGLNIPAGPRIKRLRTSFQPTSTDLCIP
DGGRLVDFGESSRFQKVLQGQEISPLKASFISSGGDSVKHHVRDYKGQDV
VSKPFGGSRSGRRDIWSPPGRCDMSPSLDLFQNKERHGQLYDFQALCSME
GPSVRCQDKNQQYFMQLQGRQNTTAVPLNTGIPTSTQWASSHPSLFKPPQ
INNSELQPSGISTEPVVSDYQKSHLYWECWQPFPSEQNASQIAGPKMATG
WQNSTISPCISEDTEVVSAEARFLSSCPSKGPNKLIDFPFKQHHLASEIS
HHQVKDGGGVKGDRNCKLFGVSLIEESDCIDDGSSRMHKDSVISDGLHVA
LGKGPFHFSSSQDHDQLEKDLDDHCGHLVPLRDTEQEITSQMVPKAKSSV
QASGRSCTKVHKQGNAVGRAVDLSKFHGYDELIRELERLFNMENLLSDPE
KGWHVVYTDNEGDIMLVGDDPWQEFCSIVCKIMIYTREEVEKMTPGMLSD
DAQSCFEQQPTTLDVSKCSIDGQDSSSPLIAGT
>Gb_15247
MEVDLNSPHEFYSQTMDDQGENTTHQSSLWLPESPSEMVDRSSICSELWH
ACAGSLISLPRKGSLVVYFPQGHMEQVAASMNQCAVQQMPLYHLPPQIFC
SVLNVNLHADQETDEVYAQLTLVPRSEPLEKFMEEDEEDELSAPATWTPH
MFCKTLTASDTSTHGGFSVPRRAAEDCFPPLDYNQQRPSQELVAKDLHGI
EWKFRHIYRGQPRRHLLTTGWSAFVSHKRLVSGDAVLFLCGENGDLRLGI
RRAARQQSSIPSSMLSSQTIHLGVLAAAAHAVATKSMFHIFYNPRTSPAE
FVIPYRKYVKSVNQTLSTGMRFKLKYETEDAAERRYTGTITGTGDADPVR
WPGSKWRSIKVEWDEHATNESPERVSAWEIELFVSSTGLNIQAGPRIKKP
RTSFPSTPTDGGRLLDLGESLRFQEVLQGQEMVPLKAPLRRDDVDLTACQ
VQSYNRHDAVNDCVGARAGSNNWPAPPNYFSNNAKCGQLYGSEVLSPSVY
LSGKCTDTNQKQMKFFTHLQSRETATSMPLDSAVSASTPWVAPLSLYKSQ
ERDNSELQLSVTSPSPMTSDSHKSDMHCNYWQLFPPHNSAQVGVPIVTAD
WQAPSIYPCLFEDDVQGGSQGASNLSIKCSKGPKTLIDIPIKQHHLGLEK
SHAEDKNKLGVREERSCRLFGFSLIQESECIDDVSSSEIPKGDATSDGLH
VTIGLGPVWSSISQNQDQLQKDSGDHCGQSVSLKGLEQEGTFQRGDKAAT
SVPASGRSLTKVHKQGNAVGRAIDLSKLYGYDELISELEHLFNMEGSLRH
PEMGWQVAYTDNEGDMMLVGDDPWQEFCNIVCKILIYTKEEVDKMTPGML
SDDAKSSCREWPAVMEASKCSVDCQDSSSLLETGA
>Gb_23186
MMEAQSFHPSVRLPRRRHLTAPAANNDGMAYTDNFRNSLGNYSSMSNEVG
GQQHMGMGTPKTTPAYPQQNFSSEGPGTVAQNVVPNKMFLVFYQAPIRYT
TICQGCTNEALYEELWHACAGPLVTVPRIGERVFYFPQGHMEQVEASTNQ
GADQQMPLYNLPSKILCRVINLQLRAEQETDEVYAQITLVPESEQNESCS
DVEPPPSAPPKRNVHSFCKTLTASDTSTHGGFSVLRRHADECLPPLDMSQ
QPPTQELIAKDLHGVEWRFRHIFRGGYCILSLLAVPGLKFFFIKTFYESY
QATGNLSLCHSGRPELILRSASEALANNRLERFCKLQKISSGGCLHLFKL
SNVFLKTTFIIYLILFPVPVSQPISNDAVPQTSQSEFIISYDKYMEAINS
NLSVGMRFKMRFEGEEAPERRFTGTIVGIGDVDPVRWASSKWRSLKVQWD
ETSAVSRPERVSPWEIEPFVAPAPLNPQPIPRNKRPRTNMLPSSTDMSIL
GSSKTTVDSTMVLRYPRVMQCQELKTMGDGEVESTQKPIMWGAKLNDVKG
DGGGMGPQKILGSDNWMLLHRHESTNSESFYGLQGTGDGQDFCGSFTSQN
AENAHQVNLALKQFQDQESGTFDASGTKLQLSSPWSVPFSHDRQGITDSD
LKLSVASSNLPQKHSESLRYAGLNGSPLLSNFGVAESPGNWLMSLMSPSQ
LEGSEEPSPGNVNKSSNRNFHPRNLGISTQQTSFSPWELPKDKRVESVNN
YKLFGIHLIDSSTVDETTPSAMTVSVFGEDLHAVPVPVGNQSQFADSDQL
SEPSKTTKSDPPAASYEQEKSSQKSSKETQCRTQSNPTRSCTKVHKQGIA
LGRAVDLTKFEGYEELICELEHMFNIEGELEDPNKGWQVVYTDNEGDMML
VGDDPWQEFCSIVRKIFIYTREEVEKMTPRILNMKLQGCKDEEPVTREIS
KCSDHEDSTMPATAMERKSDV
>Gb_32864
MRLPSGFSQQPLEGERRSLNSELWHACAGPLVSLPAVGSRVVYFPQGHTE
QVAASTNKEVDAHIPNYPNLPPQLICQLHNVTMHADVETDEVYAQMTLQP
LNPQEQKESSCLVPDLGTPSKQPTNYFCKTLTASDTSTHGGFSIPRRAAE
KVFPPLDFTQQPPAQELIARDLHDNEWKFRHIYRGQPKRHLLTTGWSVFI
SAKRLVAGDSVLFIRNENGQLLLGIRRANRTQMVMPSSVLSSDSMHIGVL
AAAAHAAATNSRFTIFYNPRASPSEFVIPLAKYEKAIYHTRVSAGMRFRM
LFETEESSVRRYMGTITGIGDLDPVRWPNSQWRSVKVGWDESTAGERQPR
VSMWEIEPLTTFLMYPPPYPPRLKRPWPQVQGISSLPGIKDDDGMLKKSF
MWMGGDNGERTLQSLNFPGLGMDPWMQMQHKFESPLSGMQPDVYQAMAAA
ALQEIRSVDPSKQLLQFQSQQPVQSQQLQCMAQPLLQRQIIQQQQQQQQH
IGQQQVQNLQQQQPQQHILQQQAQTLQQQQPQQHILHHQAQNMPQQQPQN
HLLQQQLQQQSSQHQILQQLQHSYNEQQLPSSQQLQCQQQTFKISNVAGA
LSQPPTSQSQSSISLPSSVCSQAVFADSNANLASPGTSSSTSPLQSILRS
LASEENSHYSNLPRASQPSVQQPARTLTGTGLPQDRQIPSTSWFSSKRAS
NNQLVSCLGAGQVEAPLPSGGQCIVSQTQPIGSSGGLDESGFLQRAPSLS
QMNPPTRTFTKVYKLGSIGRSLDVTRFSGYPELRSELARMFGLEGQLEDP
QRSGWQLVFVDKENDVLLLGDDPWEEFVSSVRFIKILSPPEVQQMTQEGM
ELLSSIPTQRQTSSSSEECVTRQDSRNISSAITSARSLEY
>Gb_17830
MWAIVSKRARGDLGGIVTSRLVVRDVGEGIISNEKMKGGHEHLRKDRERK
TGEYWYYNGTVSQSDYKDKVLMEIDLNSPNGYSNGSFNGNEDMGGAALNK
TSICLELWHACAGPLISLPRKGSLVVYFPQGHMEQVTTSLKHQCLEQRQM
RPYDLPPQIFCRVLNVNLHADQETDEVYAQVTLVPEPEPAEKDLEEEEED
EEAGVLNKSTPHMFCKTLTASDTSTHGGFSVPRRAAEDCFPPLDYNQQRP
SQELVAKDLHGVEWRFRHIYRGQPRRHLLTTGWSVFVNHKGLMSGDAVLF
LRGENGELRLGIRRAARQQSVIPSSVLSSQSMHLGVLASAANAVATKSMF
HIFYNPRYINMIRHCLLSFWKVGKL
>Gb_25606
MKAPSNAYLSHPIDGERRSINSELWHACAGPLVSLPLVGSLVVYFPQGHS
EQVAASMQKESDGHIPNYPNLPSQLICQLHNVTLHADLETDEVYAQMTLQ
PVNKYDKDALLASDLGLKQNKQPTEFFCKTLTASDTSTHGGFSVPRRAAE
KIFPALDFSMQPPAQELVARDLHDHAWTFRHIYRGQPKRHLLTTGWSVFV
SAKRLFAGDSVLFIRDEKSQLLLGIRRANRQQAAMSSSVLSSDSMHIGVL
AAAAHAASNHSPFTVFYNPRASPSEFVIPLSKYNKAILGTQISLGMRFRM
MFETEESGVRRYMGTITGIRDLDPERWPNSQWRNIQVGWDESSAGERQNR
VSIWEIEPVVTPFFICPPPFFRPKRPRHPGMLDEDSEMESTIKRTLPWFG
EETGIRDSQNSAMPGGVLLQWMSMQQRADIISPTIQSEYYRPMSVATLQK
LGSNDTSKQLSSPQQALQPQQLQFNIPQPQVSQQQEHLQQPQMVWPQQQH
HISNQQQQHHISNQQQHLHMQQQLPSQQVDQQHLHTQQQMPSQRVEQQQV
TTQKMNQQHHSSQQLQLQPAQQLQQRLQQLQPQLQSQPQLQSQLHPQPQP
QPQSQLQLQPQPQTQPQLHPHSQPQPQPAQQQQQRLQQLQQPAQQLQQQR
LQQQQSQQIQQQQQLLPLSHQYHQHQTQPPAPVQQHVQNQFPQYLHTKQN
LQQSIQLPEMQGQLLQSSSIRSQAAVNMPLPAKAQSGFSEADVPSCSTST
SANSYPLQNGLTRAHQSAIISEERPQYTNMPKASASDTHAPVSVPNLVRE
PQVTSWLPSVKEPNQAALHTYLNAQLGQMETSSSSGASFSLPQIDAAVPQ
NLQSLPLQSSPFLFRDASQDSDMQTDPRSNFLFGVNIESPLILPSTSSPL
LASSFSAGKDSQNHLSAGNLLTSFSTVKDIQPQLSAALGSQSFGVPDLPF
NSVVTSDGGMSDGNILQRGSWQQPLPPMRTYTKVYKLGSVGRSIDVMRCK
NYDELRSELARMFGLEGQLEDPQRSGWQLVFVDNENDILLVGDDPWEEFV
SCVRCIRILSPSEVLQMSQEGMELLNTVPLQQQTCSSSDGGFVWRDHCDQ
NSTNPSAGSLEH
>Gb_39685
MATMFNLPFACYYFMLCVYDPIMPIFGEVLKGNVAASTNKEVDAHIPNYP
NLPPQLICQLHNVTLQADVETDEVYAQMTLQPLNPQEPKESYLAPALGTP
SGQPTNYFCKTLTASDTSTHGGFSIPRRAAEKVFPLLDFTQQPPVQELIA
RDLHDTEWKFRHIYRGQPKRHLLTTGWSVFVSAKRLVAGDSVLFIRNDKG
QLLLGIRRANRAQMVMPSSVLSSDSMHIGVLAAAAHAASTNCRFTIFYNP
RASPSEFVVPLAKFEKAVYHTRVSIGMRFRMLFETEESTVRR
>Gb_25507
MKMVDGEDKNGGLDSQLWHACAGGMVQMPPVGSKVYYFPQGHAEHAATPP
EFPPNLNITPSILCRIVSVKYLADTETDEVYARIRLQPAGNNDDLHDSPP
SSPPSEKPASFAKTLTQSDANNGGGFSVPRYCAETIFPRLDYSNDPPVQT
VLAKDVHGEVWKFRHIYRGTPRRHLLTTGWSTFVNQKKLVAGDAIVFLRS
ATGELCVGVRRSTRGAGAGDSGVWHWASGSAVGCVGNPYRTSRWEVKGAD
NFSEYLDGSNRLLRQGPNNSSTGFARNRGKVTAKSVIEAATCAGMGQPFE
VVYYPRASTPEFCVKAHSVNAALRLQWIAGMRFKMAFETEDSSRISWFMG
TISSVQFADPVLWPNSPWRLLQVTWDEPDLLQNVKRVSPWLVEVVSNMPT
IQMTPFMLPKKKLRVTQPPEFHLESQGGIVGLQMATLTSNVLGQINPWHG
LSDNVPAGMQGARHDSIYGIGFPDLRQNKIQSRFFLDNLYHQEPGAMSTR
VSTELNIGNFSRLERSGVQNSLLTMGNSSQSEPKGSRCAGSSTTKSAPFL
LFGKPIHTEQSPKSPNQQRSGVSSSDGPGFQTFNDSSSPALTSNSSTDGN
QEVVDTVQRLVNERTDGSKVFDDSSLRPHCGDSLDAVGINGIGSLQKFKD
QRAILSLKKDVGEKTSEDTIVHCKIFSETEEVGRTLDLTLFSTYEQLYDR
LAKMFGIEELKLSNRVLYKDVGNTVRHAGEEPYGEFMKTVRRLTILSNSS
SNNMSRSFNDQSFGTLCCLHIKQGYMICHEHWV
>Gb_39786
MPVPCSGVTMNGTRITSRDSARITAMDSTTTYGLSMQGTGDEATKQQQGG
GPSLDSQLWHACAGGMVQMPSVNARVYYFPQGQAEHSATNVDFPVNLRIN
PAILCRVLNVKFMADTETDEVYARIRLVPINRDEDCEDCNTMDEESNNNN
STEKPVSFAKTLTQSDANNGGGFSVPRYCAETIFPRLDYSSDPPVQTVLA
KDVHGEVWKFRHIYRGTPRRHLLTTGWSTFVNQKKLVAGDSIVFLRSLNG
ELCVGVRRSTRSTGGGDSSAWHLTGGQNCVSPYRNSRWEVKGSDNFSAFL
GAEMKSSTTNSNSNGFVRNRGKVSAKSVIESATLAASGQSFEVVYYPRAS
TPEFCVKAHAVDAALRVQWSSGMRFKMAFETEDSSRISWFMGTISSVQFA
DPIHWPNSPWRLLQVTWDEPDLLQNVKRVSPWLVEVVSNMPPIQLTPFTL
PKKKLRVSQHPEFQFEGQGIMGGLQMGTVTNSVLGQVNPWHSFSENVPAG
MQGARHGHIYGVPLSDIRPNKVQSGLFSDNLYHQEQGAMSTPVSTELNIG
NFSHLERSSVQDNLSCLLTMGNSSQSEQKNINGRTGNSTTKSVPFLLFGK
PIHTEQSPKSQQQQQSGVSSSDGPGFQMVNDTGSPGLTSNSSTDGNPEVL
DRFQRMITGRSDGSKLPDNSALRFYHGETLDNADNNVTANFPWFKDQAVM
LTLEKGRGGNKSEDDNIVHCKVFMESEDVGRTLDLSLFNTYEQLYSRLAK
MFCIEELELSNRVLYKDRLGAVRHTGDEPYKDFVKTVRRLTILSDSGSDN
MGR
>Gb_02925
MQPPAQELVARDLHDNVWTFRHIYRGQPKRHLLTTGWSVFVSAKRLVAGD
SVLFIRDEKSQLLLGIRRANRQQTVMPSSVISSDSMHIGVLAAAAHAAAN
HSPFTVFYNPRTSLSEFVVPFAKYNKALYGTQVSVGMRFRMMFETEESSV
RRYMGTITGISDLDPVRWPNSPWRNLQVGWDESSAGERQNRVSIWEIETL
ATPFFICPPPLFRLKRPRQPGLLGEETNIDSTIKRSSPWLMEGNGTGDFQ
NLGIGLEQWTELQQRSEIINPTVQLEYYRSMAAAALQEFRSSESSKDLCI
PQQTSQAQQIHFSGPQQHQSQQQEHLPRALQQQFQQRSHYQHQQLPAKQL
LLQQSAPLQQLQQHPPLQQSQQQQHLSVQQLKQSQQTLPELVQLQHQPLQ
QLQQHPLQTLQQFQQQQAPLLLQQDLKQQQLLPLTQKKPLSMPPPPQQLL
PFAQQKPLPVQLQQLQQQHQIQKSPLPEQHECNQSPEYHFRSQQQQLQPV
LQHQLAQQHLPVPSQQSQQQEVRQSSPPQTHAQKQSAQHSFCIQQQLQSR
QSTQLCELGQLLQSSSNCSHAECSIPVPATSQSGFTESDVSFCSTSTSTN
SYPLQNILTRSHHGSVTSEVKSQYANMSRSSLINTQDATFVSDLVQEPPC
TSWFTSMKDSSHAELQAIPNPQSGEIETSSSLGDSFSLTQVNAVVQQDLP
TLPNQSTSFWFRNTSQGSEGHADSQNNMLFCANMENSLVGPTTTSPLLAT
GFSGGKDAPCQASAESILSSFSTSKDIQPQISSASMLCSRSFAVPDLPDS
SDVASILELDDSSIMQRGSWKQLPPPVRTYTKVYKLGSVGRSIDISRYKN
YDELRCELARMFGLEGQLEDPKRSGWQLVFVDNENDILLVGDDPWEEFLS
CVRYIKILSPSEVLQMSQEGMELLNPTPMQLQTSSCSDDGNVWRDHHYQN
STNPSLGSFGH
>Gb_33804
MEEELNQKGLDSQLWHACAGGMVQMPSINSKVYYFPQGHAEHAATVPDFG
PNFRINPLILCRVLFVKYLADTETDEVYARIRLVPISEDYSNNNNNNTTG
EDSNHSPPSPPQPENPASFAKTLTQSDANNGGGFSVPRYCAETIFPRLDY
STDPPVQTVLAKDVHGEVWKFRHIYRGTPRRHLLTTGWSTFVNQKKLVAG
DAIVFLRSATGELCVGVRRSTRTTSGGDSSAWHLPVTAISPYRTSRWEVK
GADNFSAINNANSTGTGFARNRGRVSAKSVIEAARLAASGQSFEVVYYPR
ASTPEFCVKAQSVNSALRIQWSAGMRFKMAFETEDSSRISWFMGTISSVQ
FADPLLWPHSPWRLLQAPGSIVQLFASCLFTPYVDETADNCWVTWDEPDL
LQNVKRVSPWLVEVVSNMPPIQMAPFTLPKKKLRVTQPPEFQLEGQGIMG
IQMATLTNNMLGQISPWHGISPNVPAGMQGARHDRVYGFTLSDFRTNKSQ
SRLFLDNLYHQEQGVMSSSVSTELNIGNSSQLEHAGVQSSISLTMGNPSQ
SEQKASNGWAGSSPMKSAPFLLFGKPIHTEQSPKSQQQQQSGLSSSDGPG
FQMLNDNGSPGLTSNSSTDGNQEVSDRVQQLITGRTEVCKFFDNSGLQLC
QGESLHSAGTNGIGNLQWFKDEAAMARMDKGGNTFEDSIMHCKVFKETEE
VGRTLDLSLFCTYEQLYDRLAKMFGIEESELSNRVLYKGMGGSLRHAGDE
PYRDFMKTVRRLTILSDSGSDNMAR

## Sheet: Amborella trichopoda
>XP_006852604.1
MAYAEEFRGALPQPEQSLGMFPQNLSSECSAPGPTNDALYRELWHACAGPLVTIPGEGERVYYFPQGHMEQLEVSMNQGV
EQQVPLFNLPSKILCRVMQVQLRAEPDNDEVYAQYTLIPELDQSELSSPDSCPPVPPKPAVRSFCKTLTASDTSTHGGFS
VLRNHADECLPPLDKTQQPPTQELVAKDLHGIEWRFKHIYRGQPRRHLLTTGWSVFVSSKRLVAGDAFIFLRGDNGELFV
GIRRLLRQQSTMPSSVISSDSMHLGVLATATRAISFQSLFTVYYKPRTSPSGFIIGVNKYLEAMNHRLSVGMRFKMKFEG
EDTSERRYTGTIIGVGDVSPGWNDSQWRSLKVQWDESSAIRRPDRVSPWELEPIVSTSPLTTTIQPRNKRARLPNMPMSR
ERSILGGCKNTTDPSSPYWYSSQTTQTSELNSDTEGESGQSHILWGQKQMDLKNDALGHSPRPSTENWMNHFSNQTESTL
LKSPKLLFQDGEFKPERARSIGSAFSSGELQSKWAPSMAGHSQTEGSVEPHSDLNRGCLSGMVTKERKPDSNGYRLFGIL
IDNNSSHGEDSLPQTGKIPAAIEEHPVQASVNGHSQPADSEDPSRVAIIEGKSSHSSPKDVHKASISTRSCTKVLMQGIG
VGRAVDLTKLNGYPDLIKELEERFDIKGELQSPNKKWEVVYMDDEGDMMLVGDDPWAEFCNMVRKIAIYPCEEVKKMTNR
TRLHCSEEPATPTSEHKTE
>NP_001292761.1
MGSCGEGLKGLCPRVNGSSGGDGLSNVSSEPSAGFRDANDGLYTELWHACAGPLVSVPQMGDKVFYFPQGHTEQVEKSTN
QGADQPMPNYDLPSKILCRVVNVWLKAEPDTDEVYAQLTLIPEPNQDETTLEKETVQSPPRRPHVYSFCKTLTASDTSTH
GGFSVLRRHAEECLPRLDMSQQPPTQELVAKDLHGVEWRFRHIFRGQPRRHLLTTGWSAFVSSKRLVAGDAFIFLRGENG
ELRVGVRRALRQQNNMPTSVISSHSMHLGVLATAMHAFSTGTMFSVFYRPRTSPSEFVIPYDQYMESVKNNYSIGMRFRM
RFEGEETPEQRFTGTIVGVEDYDSNRWPASKWRCLKVQWDEQSSVERPLRVSPWKIEPSAAPTAINPPPIPRAKRPRTNV
PSPSDVSHLSREGLPRGMTEHSQPPRYPGVLQGQEGMALVGGPFSSGTNNPQSHQKSSMWAPPLLPPKEDPYPHPPHPNW
MSLLRSESPFTGKNPPSHWAPFPFPGEKAWPPLGPALLVGREDQKPLGGGLQSGGCKLFGINLFEHQTEVASHGIAGFPS
RGQQQVVLRTPPPVGLEGDQVSEQSKGGGKSADTGGDTDRPLPHKAQSTSTRSCTKVHMQGNALGRSVDLTKFKGYKDLV
AELDRMFGFEGELMDPMKGWQVVYTDDEGDMMLVGDDPWQRYREXCVMVRKIYIYTREEVQRMRPRSMSQKGHDVGDHTH
ETVSTPKETASSDARNC
>XP_011627398.1
MDCRAPRFLSMGIFLWSGVREMGSCGEGLKGLCPRVNGSSGGDGLSNVSSEPSGGFRDANDGLYTELWHACAGPLVTVPQ
MGDKVFYFPQGHTEQVEKSTNQGADQPMPNYDLPSKILCRVVNVWLKAETDTDEVYAQLTLIPEPNQDETTLEKETVQSP
PRRPHVYSFCKTLTASDTSTHGGFSVLRRHAEECLPRLDMSQQPPTQDLVAKDLHGVEWRFRHIFRGQPRRHLLTTGWSG
FVSSKRLVAGDAFIFLRGENGELRVGVRRALRQQNNMPTSVISSHSMHLGVLATAMHAFSTGTMFSVYYRPRTSPSEFVI
PYDQYMESVKNNYSIGMRFRMRFEGEETPEQRFTGTIVGVEDYDSNRWPASKWRCLKVQWDEQSSVERPLRVSPWKIEPS
AAPTAINPPPIPRAKRPRTNVPSPSDVSHLSREGLPRGMTEHSQLPRYPGVLQGQEGMALVGGPFSSGTNNPQSHQKSSM
WAPPLLPPKEDPYPHPPHPNWMSLLRSESPFTDKNPPSHWALSPFPGEKAWPPLGPTLLVGREDQKPLGGGLQSGGCKLF
GINLFEHQTEVASPGIAGFPSRGQQQVVLRTPPPVGLEGDQVSEQSKGGGKSVDTGSDTDRPLPPKAQSASTRSCTKVHM
QGNALGRSVDLTKFKGYKDLVAELDRMFGFEGELMDPMKGWQVVYTDDEGDMMLVGDDPWQRYREFCVMVRKIYIYTREE
VQRMRPRSMSQKGHDVGDHTHETVSTPKETASSDARNC
>XP_020522960.1
MASCDVPLKGSSGNGGSERFSSPCGNVGMTRSEDALYTELWHACAGPLVTVPHTGERVFYFPQGHIEQVEASTNQVADQQ
MPVYKDLPWKILCRVINVKLKAEPDTDEVFAQVTLVPEAKQDDSSLEKEPVQPPPARAHVHSFCKTLTASDTSTHGGFSV
LKRHADECLPPLDMGRQPPTQELIAKDLHGIEWRFRHIFRGQPRRHLLQSGWSVFVGSKKLVAGDAFIFLRGENGELRVG
VRRAMKQQSNVPSSVISSHSMHLGVLATAMHAISTGTMFTVYYKPRISPSEFIVPCNQYLEALKQNYSIGMRFKMRFEGE
EAPEQRFTGTVVGIGDVDPDKWPGSKWRCLKVRWDETASVPRPERVSPWKIEPALAPAALNPLPVPRPKRPRGNMVAPST
DVSPLPREGSSNPVDSSQPYIFPRASQVHEAMNRHSFTDTGDSDAPQKLNSWGPSVLDDDKSEPASQKRLGSENWMPHFM
HEPPSYATPHGFGSEDPNLLKKHMIQDYEGKVNLKANPWPMILKDTSPNLKMSSQINEIPYQKTGNPRYGGLGGYPPVHN
LGSNSPSGNWLMSLMPSSNGIDGGAKKPQFEPSNGKIAANGGARPSDGNCKLFGIDLFNHSVAPEQALGQTKAREEAEVH
SGPSFYRSSQQASEADQISEPSKCSKSGDGYCGGSEQEKPSQYCNHHNPSKETQCKAQSGAVRSCTKVHKQGSALGRSVD
LTKFKGYDELTLELDQMFDFGGELMSPNKAWLVVYTDNEGDLMLVGDDPWPEFCNMVRKIFIYTREEVQKMNPGSLNHHR
SEEREEPSSPHGEVVVGSKETKHQQTSPSVPTPDRDYC
>XP_006850601.1
MEIDLNCVESENGCCPSSICLVLWHACAGPLTSLPKKGNVVVYFPQGHIEQALTASHLDEQQVQIPSFHLPPQVFCRVLN
VNLHAEPETDEVYAQVTLVPEPEPETESEPAEKSLVEEEEGINLLHKSTPHMFCKTLTASDTSTHGGFSVPRRAAEDCFP
PLDYSQQRPSQELVAKDLHGIEWKFRHIYRGQPRRHLLTTGWSLFVNQRNLVSGDAVLFLRGDDGELRLGIRRASHPRSI
IPTHSVLSGQWGSQLSVLSAAANAISSKSMFHIFYNPRASPSEFVIPYRKYVRCINRPVCVGMRFKMRFEMEDAAERRCS
GVITGIGDIDPLRWPDSKWRCLMVRWDEDIGDEHRVRVSPWEIEPSVLPPALNVPRLKKLRPSLPSGAADVVAVSTGGGL
LEVRESVRSRKVLQGQEDAGSKTYYYANLRMGPGSHDPTVLGSARMGTNALTGRASDNISIGFGEFHKVLQGQEIFPLKA
QCDVPVSGNRSRENNGLRLEFFTGYQRPETVRTEVIDNSTHYQSNLRFYGASNAYFRSNQLPYDVHNLPIINGLYERQNS
WKPELVGSSQQTMQVTEGSHSSQEDEVLNHLLPSASVRKMNYQDETLARTNCKLFGYSLTEDNFLSNASKRSCTKVHKHG
SAVGRSIDLSKLNGYSDLMSELEQIFNMEGLLHDPEKGWRVVYTDNENDMVLVGDDPWQEFCDVVCKILICTQDDVENMS
PSMLVNDDAQSCWEEAPVVIELSKSCSSLGPPQDSSPTITRGLE
>NP_001292754.1
MGIDLNRRVTAEGHAPRAEEGAAGTVCLEVWQACAGSLISLPRKGSVVVYFXQGHLEQAGASCDGWGLPPQVFCRVINVN
LHADQVSDEVYAQVSLTPIPEPVEKGLPEEEVREDGEEEFEFVSRSATPHMFCKTLTASDTSTHGGFSVPRRAAEDCFPP
LDYKQQRPSQELVAKDLHGFEWKFRHIYRGQPRRHLLTTGWSVFVNQKKLVAGDAVLFLRGESGELRLGIRRAGRPRGGS
VPSLALLSQNLSGSTFAAVSKAVSTKSVFHVSYNPRASPAEFIVPYWKYYKNFNQQFSLGMRFKMKIETEDTAERRCTGL
ISGVGDIDPVRWPGSKWRCLMVRWDEDSGNDRLDRVSPWEIDLLGSVPVFSPPATGLKRPRISLPSIQTGCSPPDGSRFS
DFGESVRFHKVLQGQEKSGFSKPYDSSSHQLLESRRFIPSINSPMSSEFVRGAIQTPLGVGPFISSSNSIGFEESDRFHK
VLQGQEIFHLKSQNNRERNSELSVGTLEGYPIPITGERWSVLPLQGHPAQFPLSPSTPRFPTPSLLRFHGSGSHLLHPPL
VPQDINNTLRIAEQPSGNFSLLACGEVSKGPLNESPCDSLKKKSQAPDVCAPPTDAFRVDIKDGKDGATNARNSCCRLFG
FSLTEEPPLSNEAMDPAHVSLSSNDDFNSKSSFQPSTWTVSCETQQKQSESKSQCLNKTANRSCTKVHKQGSMVGRAINL
SKFEGYDDLISELERLFNMEGLLNDPKKGWQVVYTDSDDDMMLVGDDPWQEFCNIVSKILIYTHDEVEKMIPVVVASDDA
QSCSEEAPTTTTEASKSSCGPQDSLHQWSEHESDGLARAV
>XP_020520668.1
MEHYFIFLLFLCTGTRKTIDSVIWHACAGPLVSLPRVGSLVYYFPQGHSEQVAVSTQRISTSHFTNYLGLSSQLSCQVCD
VTLHADKDTDEVYAQMTLQPVKSGCMVTLLPCQEMDLFSVPDFGQKQSKHPSEFFCKTLTASDTSTHGGFSVPRRAAEKL
FPPLDFTMQPPAQEIVARDLHDNLWTFRHIYRGQPKRHLLTTGWSLFVGAKRLKADVSVLFIRDEKSHLCLGVRREMRQQ
TILSSSVLSVDSMHIGVLAAASQAATYHSPFTVFYNPRASPSEFVVPLAKVHKAVYGRHTSIGMRFGMMFETEESGKRRY
MGTITGICDIDAIQWPNSKWHNLQVEWDEPEAGDRQNRVSVWEIEIADCPFLLCPLTMSGLKRPYQADLISSAEETEGSS
MVKRSSSWFRETDISGLQNPVNLNMNIEHLMKMLRKPRSAPMAQLGSQELGNIEDLILHTPCFQSITGFLKSSGPQFGLN
KPDASILSSLISSDTSIHVPEIGNTVDKLQFPCNSSADFVDATQYIESLSQELFGLADLPNVKNACQTEQNALESQQNEL
ESQLSRRGLISLLVGTTIPSTVNSCGLGDFSEESNEQSETYSNIQFEGSNGSILIDSSISSSGLEGFGTLRAPSEGLLGG
ISSSLDLQSQVTSTSGVDNQSLSILGMPVNSGATSSSNVEINENSFFPRNSWRQVTPQMRTYTKVQKLGSVGRSIDVTQF
KNYEELTFAIACMFGLKGKLEDPRTSSWKLVYVDYENDVLLVGDDPWEEFVACVKCIRILSPSEVQQMSQEGLQLLNNSA
KLATGSGDHVWDRP
>NP_001292755.1
MKLSSSSFSHQSQEGEKRCLNSELWHACAGPLVSLPAVGSRVVYFPQGHSEQVAASTNKEVDAHIPNYPSLPPQLICQLH
NVTMHADVETDEVYAQMTLQPLNPQEQKDAFLPADLGTSGKQPTNYFCKTLTASDTSTHGGFSVPRRAAEKVFPPLDFTQ
QPPAQELIARDLHDNEWKFRHIFRGQPKRHLLTTGWSVFVSAKRLVAGDSVLFIWNEKNQLLLGIRRANRPQTVMPSSVL
SSDSMHIGLLAAAAHAAATNSRFTIFYNPRASPSEFVIPLAKYVKAVYHTRVSVGMRFRMLFETEESSVRRYMGTITGIS
DLDPVRWPNSHWRSVKVGWDESTAGERQPRVSLWEIEPLTTFPMYPSPFPLRLKRPWPPGLPSLHGNKDDDLGMSAPLMW
LRDGADRNMQSLNFQGLGVSPWMPQRFDSSLLGMQSDVYQAMAAAALQEMRGGIDPSKQGAASLLQFQQPLQQTQQSLQS
RPNPMLQRQIMQQTQPPQSQQTLLQAIQETQSPNHILSHQLQHQHSFNDQQQQNSQHNSQQNQQQLPDQQQTQQQQFQIP
NVVSALSQLASSSQSPSLQSISSSLCQQSSFSDSNGNPVTTTSISPLQSILGSFPPDESSHLNLPRTNSATLPRDHMLPS
APWLSKRISIDSSLPSGGPIVLPHVEQLATQPNMAQHPVSLLPFPGRECSVDQEGSVGDPQSHLLFGVNIDSSSLMMQNG
VSALRGLGGDIDPSAALSYAASNFLGNTGTDFLNPGMAGSGCLNESGFLPSPENVGQINPQNFVKVCKSGSFGRSLEITR
FSSYLELRSELARMFGLEGQLEDPLRSGWQLIYIDRDNDVLLLGDDPWPDFVKNASCIKILSPQELQQMGKQGIELLRTV
PMQRQQSSICDDYVSRQDSRNLSNGIASVGPLEY
>NP_001292756.1
MKLSSSGSNPRGLEGEKRCLNSELWHACAGPLVSLPAVGSRVVYLPQGHSEQVAASTNKEIDAHIPNYPSLPPQLICQLH
DVTMHADVETDEVYAQMTLQPLTQQEQKDAYVPTVLGFPSKQPTNYFCKTLTASDTSTHGGFSVPRRAAEKVFPPLDFTQ
QPPAQELIARDLHDVEWKFRHIFRGQPKRHLLTTGWSVFVSAKRLVAGDSVIFIWNDKNQLLLGIRRATRPQTVMPSSVL
SSDSMHIGLLAAAAHAAATNSRFTIFYNPRASPSEFVIPFAKFAKAVYHTRISVGMRFRMLFETEESGVRRYMGTITGKC
DLDPVRWSNSHWRSVKVGWDESTAGERQPRVSLWDIEPLTTFPMYPSPFALRLKRPWQPGLPSLYDDKDDEGNPVMWLRG
DNGERIPALQSPSCQNLGIGNPWMQPRPDLSLQGMESNFYQALAASALQEIRSGDLVKAPFLQFQQQFNAQPQYQCFSNP
LLQRQFLQQSNSQKSVTHQNPTVNENMNQTHLLQSQLNHSFGNPIHHEQFHVPNATTALSQLAISNSCSLSQPTTHGRPS
AFADSNPSLSSFQTADSNPSLSSLRSVMGPFYSDENATLLNMEKTSQGMIHPQQVSFHTHTPQSMVEHENGTSDTQGPLL
FGVNIDSSSLILPNSDSTLRLRTMEGSADSGLLQFSAQGFQAASIGAFGCPNDSGLLHNMEQRKPHNPILVKIYKTGCVG
RTLDISQFSSYEELRGKVADMFGLEGQLDDPLRSGWQLVFVDRENDALLLGDGPWEAFVNNVWYIKILSPHDIQMMGTNG
VDQLHRQSNGNHRDYTTSHDHESLNPSTGVTSVGTLDY
>XP_011624034.1
MAITLDSSKNGEKCLDSQLWHACAGGMVQMHKVNTKVYYFPQGHAEHACNPVDFPPTVPPYLLCRVTAVKFLADPETDEV
FARIRLDPIKNEGYEDDCEGFADSNGMDCAEKPSSFAKTLTQSDANNGGGFSVPRYCAETIFPRLDYSMDPPVQTVLAKD
VHGTIWKFRHIYRGTPRRHLLTTGWSTFVNQKKLVAGDSIVFLRSANGELCVGVRRSSRGIGGESSAWCPAGFSVFLRED
ENKLMKSANGGGYGGNGNGGVWRNRGKVSAKEVLEAASLAAAGRSFEVVYYPRVSTPEFCVRSSSVNCAMRVQWSTGMRF
KMAFETEDSSRISWFMGTISGVQVADPVNWPNSPWRVLQVSWDEPDLLQNVKRVNPWLVEVVSNIPTLQISPFSLPKKKH
RISHPDFSSLDGTHCSLVGPTPTLPPNLLGLVNPPWQQHVDSVPSAGIQGARHGRFGISLPNLCPNSSTNANNDIKPHHL
QQQGVVLFPDGFWGGAPPPPPVSTELNIGNGSLSSIDRSSIFNEVPASLLTNNSPNRFKRSITTVTMNENNSSSPSKGSV
SGTHFMLFGKSICMDQQQASGLSSTTDNGSPVRTSNSSSNGNPESFTVAGSVAKAEGPNFCDNFGLRLSSGMVPPVFGAP
QGLFWCKDQMTKLSLEKGGGCENGFDDGMGHCKVFMESEDVGRTLDLSLFGSYEELYKKLAAMFMVEEREMEGRVLYRDA
NGAVRHTGDEPYSNFMKTARRLTILSDSGSDNMGR
>XP_020524329.1
MMGRDSLKDLSAPLREAEKCLDSQLWHACAGGMVQMPPVNSKVFYFPQGHAEHAQGPVDFSKTALRFPPLILCRITSIKF
MADPETDEVYAKIHLVPLRSDDFDGMDENNSGVFSNCSGCEVSEKPSSFAKTLTQSDANNGGGFSVPRYCAETIFPRLDY
SAHPPIQTVLAKDVHGNTWKFRHIYRGTPRRHLLTTGWSTFVNEKKLVAGDSIVFLRTANGELCMGIRRATRGISGGESQ
GWSPIPGSCVSHYGLSRLEAKILGVGGSEGFSMFMREEEGRLMRSSSGGIKGGNSNSDGFLRGRNKVSVEAVVEAAALAA
SGQPFEVVYYPRAGTPEFCVKAGAVKSALRMQWVPGMRFKMAFETEDSSRISWFMGTISIVQVADPVHWPNSPWRLLQVT
WDEQDLLQNVKRVNPWLVEVVSTIPSVQLTAFSPAKKKLRLSPHLDFPIDSTFHPLSSNIDPTFASLSSNLNPTPLTSSM
PRPTNPFQGLPDYHVPAGIQGARQSQFGVALSNLHLNRPNSTLFLDVLRRPEHVSTELIIGSSSTQDNVSCLLTVGSPSL
NYKKSENHKPTPFLLFGKTIHMEPQVSAVESTDGHEEVGSPALTVNSSPEQIRERSELFLEKNELSLDNKREGGKWVEEG
NGHCKVFMESEELGRSLDLSAFGSYEELYRKLATWFGIERSETLNHMLYRDESGTVKQTGDEPYSEFMRTARRLTILSDS
SSDNMGR
>XP_020526852.1
MKSQANGVVNNPGDGERRSINPELWHACAGPLVSLPPVGSLVVYFPQGHSEQVAASMQKDTDSHIPNYPNLPSKLICLLH
NVTLHADAETDEVYAQMTLQPVNTYDKEALFASDLAMKPNKPQTEFFCKTLTASDTSTHGGFSVPRRAAEKIFPPLDFTM
TPPAQELTARDLHDHTWTFRHIYRGQPKRHLLTTGWSVFVSSKRLFAGDSVLFIRDEKQQLLLGIRRANRQPTNISSSVL
SSDSMHIGILAAAAHAAANHSPFTVFYNPRASPSEFVIPLAKYNKAIYGTQVSLGMRFRMMFETEESGTRRYMGTITGIS
DLDAVRWKNSQWRNLQVGWDESTAGERRNRVSIWEIEPVAAPFFIXPPPFFRTKRPRQPGMPDDESDIESILKRTMPWLG
DEICIKDPQAHSPPVIPGLSLVQWMSMQQQQQQQNALLSGPGVQPDYLRNPMATAQPILQNYAASDLSRLQSQILQQQNN
LPFNVPKLQQTQQLPDLKPPMSWPSNQLAQTVVGEVNQHSQPQPLSQSLPLPPQQQQQKQQNCVISNSTFTQNQVQNPLL
QSQNMGQAQNPIQNQLLQSQSMCQTQNSIPNQLQGMVQTQNLVQGQLLLAQGLVQGSIQQPRPVQNTSLQQQQQQQQQQQ
QQQQQQQQHSNSSSSSSSSSNTAAATTTTTTTTEATTTAASTKCGSKPSTANLQPSEHQLQMQMLQNQQPELQEQQRQQL
LLEAQQQLSQQLMQQSIPSNQTQPHQQLHGVNTLLFHQQHIPKSSPQTGIQFSPHSMQQKLPQQQQVLLLENPASCLSAS
TNHHSAPSNGLVANTRAAQSGVTDEAPSCSTSPSTNNCSVMTQPILSRNNRSGPKVEDIVQSAATVISPGTLEAMGSNGA
STAKELTQQKPDFQIKPSVSLPKTPSQAALQTYLNAAQMDYLDTSSSATSICLSQTEGPTLQQNFPLSSFNPSQLMFRED
GEMQADPRNNVLFGVNIDSPLNIPTTPDPLLVRSLVNGKVFQNQIPNGNASTSYGTQGEIQQEVSTSMVSQSFGVPNLPF
NGGMDPSMSDGSFMNRSSWPTQFPRMRTYTKVYKRGAVGRSIDITRYKGYEELRHDLALMFGIEGQLEDPLRTGWKLVYV
DNEGDILLVGDDPWDEFVSYVQSIRILSPAEVQQMSLDGDLGNGVLQNQACSSSDGGNAWRGGQCDQNSANPSAGSFEHS
>XP_011623129.1
MKAQANSVMANSGEVETGERRSINSELWHACAGPLVSLPPVGSLVVYFSQGHSEQVTASMQKGMDGQIPNYPNLPSKLVC
LLHNVTLHADTETDEVYAQMTLQPVNKNDKDMLLASDFGLKQSKQPTEFFCKTLTASDTSTHGGFSVPRRAAEKIFPPLD
FSMQPPAQELVARDLHDNVWKFRHIYRGQPKRHLLTTGWSVFVSAKRLFAGDSVIFIRDEKSQLCLGVRRANRQLPTLSS
SVLSSDSMHIGILAAAAHAAANNSPFSIFYNPRASPSEFVIPLSKYNKAIYGTQVSPGMRFRMMFETEDSGVRRYMGTIT
GISDLDPIRWKGSPWRNLQVGWDESIAGERQNRVSVWEIEPVATPFYICPPPFFRPQNPGQPGMQDDIETENVFKRAMPW
LNDDISVKDFQNILPGYSLFQWMSMRQNPQLGAQASQADYLSTTPPRVRNLNIDDPSKQLNFQTHFQPPHTLQFNLPKVP
QLTQQHTGHLQQQQQPAPMNLQTQVHPQVVTNQPHKEQSSVVNQPLGHNQIHNQILQQNFIQNQQSHLQSHQNISQSALY
QHQLLQPQVEQQHNNNLQQQQVQQLHMLQKLQQQQQEQLIPQFRSSLSQNQSPQSQLSENQQHQASQQQLNSNQFSQSLH
NHDQNKRQQLIQSADISAQLQPLLSQIQARAHSGHTDGDPSSCSTSPSTNNCSASSGFLIKTQELTQAVTNTVQDQQLNG
QIKNGPRGSNHLEELSSTANYGLDGGFHQSSPMPSFHQSAYLGSQDSDLAFDPRNNLLFGVSIDGTLAPDSLLSRGIASG
KDLQSMISGYESPKDMETDISTAISSQSFGVPDISFTPGCSSDARLSDGAMANRGPWPPHQLCMRTYTKVQKRGSVGRLI
DVTRYKGYDELRRGLACMFGMEGQLEDPHQSGWKLVYVDKENETLLVGDDPWVEFVSCVQRIKILSPAEVQQMSLEADLM
NMPLPNQACSGSDNTNLWRAQSDDHSSRFNST
>XP_020524545.1
MDSSSGTLVPANLWRTFAGNTAKVPSPNSLVYYFPQGHAAQASSPPNFPNGPHFPPCIPCLVYDVRLFASHQTDEVFAVL
SLVPDTFSIREKPATTDFFADLAEIDSHAKVLTPSDSNNGGSFSVLSQMAESVFPKLDKSIKNPEQDLVMQDVHGKAWKF
RHIYRGRPKRHLLTTGWSKFVDEKRLASGDTVVFARGNDGMMSVGLRRRAEVSQFRTHWLPPEDVVRAAEHAASGHPFQV
VYYPNRGSAFCVERHIVDMALELSWVPDVTIRMTVEGVKGLVTGSVLSVSVVDPDRWPGSPWGLLEVASDRSSTRRVNPW
SVESMKVLSPLLYNEQDKPSTVAENEKFESLLGPQLSTYKEHEMGLHIDKRQFKSNSSTTTIQEARQDPIIKALSSDSLD
NQTCNKSTFCDNHSNQQNSFGMPLMLPTLECFSPQGYSNYQSQSDGNLPKKCDTELPGSGSNDVAIKSNIFKPSEKSRSM
VQPQETSNDKPEKEANVRLCKVFYNDIIGRSIDLSLFCSYEEFFGRLSHMFGKEISPLHSLLFYDRPDGIQRSVGEEPYK
DFMKATKIYIFTSYQH

## Sheet: Arabidopsis thaliana
>AtARF1
MAASNHSSGKPGGVLSDALCRELWHACAGPLVTLPREGERVYYFPEGHMEQLEASMHQGLEQQMPSFNLPSKILCKVINIQRRAEPETDEVYAQITLLPELSEPTSPDAPVQEPEKCTVHSFCKTLTASDTSTHGGFSVLRRHADDCLPPLDMSQQPPWQELVATDLHNSEWHFRHIFRGQPRRHLLTTGWSVFVSSKKLVAGDAFIFLRGENEELRVGVRRHMRQQTNIPSSVISSHSMHIGVLATAAHAITTGTIFSVFYKPRTSRSEFIVSVNRYLEAKTQKLSVGMRFKMRFEGEEAPEKRFSGTIVGVQENKSSVWHDSEWRSLKVQWDEPSSVFRPERVSPWELEPLVANSTPSSQPQPPQRNKRPRPPGLPSPATGPSGPVTPDGVWKSPAD…
>AtARF2
MASSEVSMKGNRGGDNFSSSGFSDPKETRNVSVAGEGQKSNSTRSAAAERALDPEAALYRELWHACAGPLVTVPRQDDRVFYFPQGHIEQVEASTNQAAEQQMPLYDLPSKLLCRVINVDLKAEADTDEVYAQITLLPEANQDENAIEKEAPLPPPPRFQVHSFCKTLTASDTSTHGGFSVLRRHADECLPPLDMSRQPPTQELVAKDLHANEWRFRHIFRGQPRRHLLQSGWSVFVSSKRLVAGDAFIFLRGENGELRVGVRRAMRQQGNVPSSVISSHSMHLGVLATAWHAISTGTMFTVYYKPRTSPSEFIVPFYMESVKNNYSIGMRFKMRFEGEEAPEQRFTGTIVGIEESDPTRWPKSKWRSLKVRWDETSSIPRPDRVSPWKVEPALAPPAL…
>AtARF3
MGGLIDLNVMETEEDETQTQTPSSASGSVSPTSSSSASVSVVSSNSAGGGVCLELWHACAGPLISLPKRGSLVLYFPQGHLEQAPDFSAAIYGLPPHVFCRILDVKLHAETTTDEVYAQVSLLPESEDIERKVREGIIDVDGGEEDYEVLKRSNTPHMFCKTLTASDTSTHGGFSVPRRAAEDCFPPLDYSQPRPSQELLARDLHGLEWRFRHIYRGQPRRHLLTTGWSAFVNKKKLVSGDAVLFLRGDDGKLRLGVRRASQIEGTAALSAQYNQNMNHNNFSEVAHAISTHSVFSISYNPKASWSNFIIPAPKFLKVVDYPFCIGMRFKARVESEDASERRSPGIISGISDLDPIRWPGSKWRCLLVRWDDIVANGHQQRVSPWEIEPSGSISNSGSF…
>AtARF4
MEFDLNTEIAEVEEEENDDVGVGVGGGTRIDKGRLGISPSSSSSCSSGSSSSSSSTGSASSIYSELWHACAGPLTCLPKKGNVVVYFPQGHLEQDAMVSYSSPLEIPKFDLNPQIVCRVVNVQLLANKDTDEVYTQVTLLPLQEFSMLNGEGKEVKELGGEEERNGSSSVKRTPHMFCKTLTASDTSTHGGFSVPRRAAEDCFAPLDYKQQRPSQELIAKDLHGVEWKFRHIYRGQPRRHLLTTGWSIFVSQKNLVSGDAVLFLRDEGGELRLGIRRAARPRNGLPDSIIEKNSCSNILSLVANAVSTKSMFHVFYSPRATHAEFVIPYEKYITSIRSPVCIGTRFRMRFEMDDSPERRCAGVVTGVCDLDPYRWPNSKWRCLLVRWDESFVSDHQERV…
>AtARF5
MMASLSCVEDKMKTSCLVNGGGTITTTTSQSTLLEEMKLLKSGTRKPVINSELWHACAGPLVCLPQVGSLVYYFSQGHSEQVAVSTRRSATTQVPNYPNLPSQLMCQVHNVTLHADKDSDEIYAQMSLQPVHSERDVFPVPDFGMLRGSKHPTEFFCKTLTASDTSTHGGFSVPRRAAEKLFPPLDYSAQPPTQELVVRDLHENTWTFRHIYRGQPKRHLLTTGWSLFVGSKRLRAGDSVLFIRDEKSQLMVGVRRANRQQTALPSSVLSADSMHIGVLAAAAHATANRTPFLIFYNPRACPAEFVIPLAKYRKAICGSQLSVGMRFGMMFETEDSGKRRYMGTIVGISDLDPLRWPGSKWRNLQVEWDEPGCNDKPTRVSPWDIETPESLFIFPSLTS…
>AtARF6
MRLSSAGFNPQPHEVTGEKRVLNSELWHACAGPLVSLPPVGSRVVYFPQGHSEQVAASTNKEVDAHIPNYPSLHPQLICQLHNVTMHADVETDEVYAQMTLQPLNAQEQKDPYLPAELGVPSRQPTNYFCKTLTASDTSTHGGFSVPRRAAEKVFPPLDYSQQPPAQELMARDLHDNEWKFRHIFRGQPKRHLLTTGWSVFVSAKRLVAGDSVLFIWNDKNQLLLGIRRANRPQTVMPSSVLSSDSMHLGLLAAAAHAAATNSRFTIFYNPRASPSEFVIPLAKYVKAVYHTRVSVGMRFRMLFETEESSVRRYMGTITGICDLDPTRWANSHWRSVKVGWDESTAGERQPRVSLWEIEPLTTFPMYPSPFPLRLKRPWPPGLPSFHGLKEDDMGMSMS…
>AtARF7
MKAPSSNGVSPNPVEGERRNINSELWHACAGPLISLPPAGSLVVYFPQGHSEQVAASMQKQTDFIPSYPNLPSKLICMLHNVTLNADPETDEVYAQMTLQPVNKYDRDALLASDMGLKLNRQPNEFFCKTLTASDTSTHGGFSVPRRAAEKIFPALDFSMQPPCQELVAKDIHDNTWTFRHIYRGQPKRHLLTTGWSVFVSTKRLFAGDSVLFIRDGKAQLLLGIRRANRQQPALSSSVISSDSMHIGVLAAAAHANANNSPFTIFYNPRWAAPAEFVVPLAKYTKAMYAQVSLGMRFRMIFETEECGVRRYMGTVTGISDLDPVRWKNSQWRNLQIGWDESAAGDRPSRVSVWDIEPVLTPFYICPPPFFRPRFSGQPGMPDDETDMESALKRAMPWL…
>AtARF8
MKLSTSGLGQQGHEGEKCLNSELWHACAGPLVSLPSSGSRVVYFPQGHSEQVAATTNKEVDGHIPNYPSLPPQLICQLHNVTMHADVETDEVYAQMTLQPLTPEEQKETFVPIELGIPSKQPSNYFCKTLTASDTSTHGGFSVPRRAAEKVFPPLDYTLQPPAQELIARDLHDVEWKFRHIFRGQPKRHLLTTGWSVFVSAKRLVAGDSVIFIRNEKNQLFLGIRHATRPQTIVPSSVLSSDSMHIGLLAAAAHASATNSCFTVFFHPRASQSEFVIQLSKYIKAVFHTRISVGMRFRMLFETEESSVRRYMGTITGISDLDSVRWPNSHWRSVKVGWDESTAGERQPRVSLWEIEPLTTFPMYPSLFPLRLKRPWHAGTSSLPDGRGDLGSGLTWLRG…
>AtARF9
MANRGGEYLYDELWKLCAGPLVDVPQAQERVYYFPQGHMEQLEASTQQVDLNTMKPLFVLPPKILCNVMNVSLQAEKDTDEVYAQITLIPVGTEVDEPMSPDPSPPELQRPKVHSFSKVLTASDTSTHGGFSVLRKHATECLPPLDMTQQTPTQELVAEDVHGYQWKFKHIFRGQPRRHLLTTGWSTFVTSKRLVAGDTFVFLRGENGELRVGVRRANLQQSSMPSSVISSHSMHLGVLATARHATQTKTMFIVYYKPRTSQFIISLNKYLEAMSNKFSVGMRFKMRFEGEDSPERRYSGTVIGVKDCSPHWKDSKWRCLEVHWDEPASISRPNKVSPWEIEPFVNSENVPKSVMLKNKRPRQVSEVSALDVGITASNLWSSVLTQPHEFAQSCITSQW…
>AtARF10
MEQEKSLDPQLWHACAGSMVQIPSLNSTVFYFAQGHTEHAHAPPDFHAPRVPPLILCRVVSVKFLADAETDEVFAKITLLPLPGNDLDLENDAVLGLTPPSSDGNGNGKEKPASFAKTLTQSDANNGGGFSVPRYCAETIFPRLDYSAEPPVQTVIAKDIHGETWKFRHIYRGTPRRHLLTTGWSTFVNQKKLIAGDSIVFLRSESGDLCVGIRRAKRGGLGSNAGSDNPYPGFSGFLRDDESTTTTSKLMMMKRNGNNDGNAAATGRVRVEAVAEAVARAACGQAFEVVYYPRASTPEFCVKAADVRSAMRIRWCSGMRFKMAFETEDSSRISWFMGTVSAVQVADPIRWPNSPWRLLQVAWDEPDLLQNVKRVSPWLVELVSNMPTIHLSPFSPRKK…
>AtARF11
MSQTSLEPLIISIIKLQILQLWLKLIAVGWNLGSNDDELYTELWKACAGPLVEVPRYGERVFYFPQGHMEQLVASTNQGVVEIPVFNLPPKILCRVLSVTLKAEHETDEVYAQITLQPEESEPTSLDPPLVEPAKPTVDSFVKILTASDTSTHGGFSVLRKHATECLPSLDMTQPTPTQELVARDLHGYEWRFKHIFRGQPRRHLLTTGWSTFVTSKRLVAGDAFVFLRGETGDLRVGVRRLAKQQSTMPASVISSQSMRLGVLATASHAVTTTTIFVVFYKPRISQFIISVNKYMMAMKNGFSLGMRYRMRFEGEESPERIFTGTIIGSGDLSSQWPASKWRSLQIQWDEPSSIQRPNKVSPWEIEPFSPSALTPTPTQQQSKSKRSRPISEITGSPV…
>AtARF12
MESGNVVNAQPELSGIIDGSKSYVYEQLWKLCAGPLCDIPKLGEKVYYFPQGHIELVETSTREELNELQPICDLPSKLQCRVIAIHLKVENNSDETYAEITLMPDTTQVVIPTQNENQFRPLVNSFTKVLTASDTSAHGGFFVPKKHAIECLPSLDMSQPLPAQELLAIDLHGNQWRFNHNYRGTPQRHLLTTGWNAFTTSKKLVAGDVIVFVRGETGELRVGIRRARHQQGNIPSSIVSIDCMRHGVVASAKHAFDNQCMFTVVYKPRSSKFIVSYDKFLDAVNNKFNVGSRFTMRLEGDDFSERRCFGTIIGVSDFSPHWKCSEWRSLEVQWDEFTSFPGPKKVSPWDIEHLMPAINVPRSFLLKNKRLREVNEIGSSSSHLLPPILTQGQENEQLS…
>AtARF13
MENNGEMNAQPELSVDITKTYMYEKLWNICAGPLCVLPKPGEKVYYFPQGHIELIENSTRDELDHIRPIFDLPSKLRCRVVAIDRKVDKNTDEVYAQISLMPDTTEVMTHNTTMDTRRPIVYFFSKILTASDVSLSGGLIIPKQYAIECFPPLDMSQPISTQNLVAKDLYGQEWSFKHVFRGTPQRHMFTSGGGWSVFATTKRLIVGDIFVLLRGENGELRFGIRRAKHQQGHIPSSVISANCMQHGVIASVVNAFKTKCMFNVVYKPRMQFEGKDFSEKRYDGTIIGVNDMSPHWKDSEWRSLKVQWDELSPFLRPNQVSPWDIEHLIPSSDISQSSLKKKKHWLQLNEIGATLSNLWTCQEIGQRSMNSPISVPEFSYPNAIEDSKFLSGLLLNHSL…
>AtARF14
MESGNVVNTQPELSGIIDGSKSYMYEQLWKLCAGPLCDIPKLGEKVYYFPQGHIELVEASTREELNELQPICDFPSKLQCRVIAIQLKVENNSDETYAEITLMPDTTQVVIPTQNQNQFRPLVNSFTKVLTASDTSVHGGFSVPKKHAIECLPPLDMSQPLPTQEILAIDLHGNQWRFRHIYRGTAQRHLLTIGWNAFTTSKKLVEGDVIVFVRGETGELRVGIRRAGHQQGNIPSSIVSIESMRHGIIASAKHAFDNQCMFIVVYKPRSSQFIVSYDKFLDVVNNKFNVGSRFTMRFEGDDFSERRSFGTIIGVSDFSPHWKCSEWRSLEVQWDEFASFPRPNQVSPWDIEHLTPWSNVSRSSFLKNKRSREVNEIGSSSSHLLPPTLTQGQEIGQQS…
>AtARF15
METGNVVNAQPELSGIIDRSKSYMYEQLWKLCAGPLCDIPKLGEKVYYFPQGNIELVEASTREELNELQPICDLPSKLQCRVIAIHLKVENNSDETYAKITLMPDTTQVVIPTQNENQFRPLVNSFTKVLTASDISANGVFSVPKKHAIECLPPLDMSQPLPAQELLAIDLHGNQWSFRHSYRGTPQRHLLTTGWNEFTTSKKLVKGDVIVFVRGETGELRVGIRRARHQQGNIPSSIVSIDCMRHGVIASAKHAFDNQCMFIVVYKPRSSQFIVSYDKFLDAVNNKFNVGSRFTMRFEGDDLSERRYFGTIIGVSNFSPHWKCSDWRSLEVQWDEFASFLRPNKVSPWEIEHLMPALNVPRSSFLKNKRLREVNEFGSSSSHLLPPILTQGQEIGQLS…
>AtARF16
MINVMNPMKGGTEKGLDPQLWHACAGGMVRMPPMNSKVFYFPQGHAENAYDCVDFGNLPIPPMVLCRVLAIKYMADAESDEVFAKLRLIPLKDDEYVDHEYGDGEDSNGFESNSEKTPSFAKTLTQSDANNGGGFSVPRYCAETIFPRLDYNAEPPVQTILAKDVHGDVWKFRHIYRGTPRRHLLTTGWSNFVNQKKLVAGDSIVFMRAENGDLCVGIRRAKRGGIGNGPEYSAGWNPIGGSCGYSSLLREDESNSLRRSNCSLADRKGKVTAESVIEAATLAISGRPFEVVYYPRASTSEFCVKALDARAAMRIPWCSGMRFKMAFETEDSSRISWFMGTVSAVNVSDPIRWPNSPWRLLQVAWDEPDLLQNVKRVNPWLVELVSNVHPIPLTSFSPP…
>AtARF17
MSPPSATAGDINHREVDPTIWRACAGASVQIPVLHSRVYYFPQGHVEHCCPLLSTLPSSTSPVPCIITSIQLLADPVTDEVFAHLILQPMTQQQFTPTNYSRFGRFDGDVDDNNKVTTFAKILTPSDANNGGGFSVPRFCADSVFPLLNFQIDPPVQKLYVTDIHGAVWDFRHIYRGTPRRHLLTTGWSKFVNSKKLIAGDSVVFMRKSADEMFIGVRRTPISSSDGGSSYYGGDEYNGYYSQSSVAKEDDGSPKKTFRRSGNGKLTAEAVTDAINRASQGLPFEVVFYPAAGWSEFVVRAEDVESSMSMYWTPGTRVKMAMETEDSSRITWFQGIVSSTYQETGPWRGSPWKQLQITWDEPEILQNVKRVNPWQVEIAAHATQLHTPFPPAKRLKYPQ…
>AtARF18
MASVEGDDDFGSSSSRSYQLYTELWKVCAGPLVEVPRAQERVFYFPQGHMEQLVASTNQGINSEEIPVFDLPPKILCRVLDVTLKAEHETDEVYAQITLQPEESEPTSLDPPIVGPTKQEFHSFVKILTASDTSTHGGFSVLRKHATECLPSLDMTQATPTQELVTRDLHGFEWRFKHIFRGQPRRHLLTTGWSTFVSSKRLVAGDAFVFLRGENGDLRVGVRRLARHQSTMPTSVISSQSMHLGVLATASHAVRTTTIFVVFYKPRISQFIVGVNKYMEAIKHGFSLGTRFRMRFEGEESPERIFTGTIVGSGDLSSQWPASKWRSLQVQWDEPTTVQRPDKVSPWEIEPFLATSPISTPAQQPQSKCKRSRPIEPSVKTPAPPSFLYSLPQSQDSIN…
>AtARF19
MKAPSNGFLPSSNEGEKKPINSQLWHACAGPLVSLPPVGSLVVYFPQGHSEQVAASMQKQTDFIPNYPNLPSKLICLLHSVTLHADTETDEVYAQMTLQPVNKYDREALLASDMGLKLNRQPTEFFCKTLTASDTSTHGGFSVPRRAAEKIFPPLDFSMQPPAQEIVAKDLHDTTWTFRHIYRGQPKRHLLTTGWSVFVSTKRLFAGDSVLFVRDEKSQLMLGIRRANRQTPTLSSSVISSDSMHIGILAAAAHANANSSPFTIFFNPRASPSEFVVPLAKYNKALYAQVSLGMRFRMMFETEDCGVRRYMGTVTGISDLDPVRWKGSQWRNLQVGWDESTAGDRPSRVSIWEIEPVITPFYICPPPFFRPKYPRQPGMPDDELDMENAFKRAMPWMGE…
>AtARF20
METGNVVNAQPELSGIIDGSKSYMYEQLWKLCAGPLCDIPKLGENVYYFPQGNIELVDASTREELNELQPICDLPSKLQCRVIAIHLKVENNSDETYAEITLMPDTTQVVIPTQSENQFRPLVNSFTKVLTASDTSAYGGFFVPKKHAIECLPPLDMSQPLPAQELLAKDLHGNQWRFRHSYRGTPQRHSLTTGWNEFTTSKKLVKGDVIVFVRGETGELRVGIRRARHQQGNIPSSIVSIDCMRHGVIASAKHALDNQCIFIVVYKPRSSQFIVSYDKFLDAMNNKFIVGSRFTMRFEGDDFSERRYFGTIIGVNDFSPHWKCSEWRSLEVQWDEFASFSRPNKVSPWEIEHLMSALNVPRSSLLKNKRLREVNEFGQEIGQLSVASPMNTSLRYRDT…
>AtARF21
MESGNIVNAQPKLSGIIDGSKSYMYEQLWKLCAGPLCDIPKLGENVYYFPQGNIELVQASTREELNELQPICDLPSKLQCRVIAIHLKVENNSDEIYAEITLMPDTTQVVIPTQSENRFRPLVNSFTKVLTASDTSAYGGFSVPKKHAIECLPPLDMSQPLPAQEILAIDLHDNQWRFRHNYRGTPQRHSLTTGWNEFITSKKLVKGDVIVFVRGETGELRVGIRRARHQQGNIPSSIVSIDCMRHGVIASAKHAFDNQCIFIVVYKPRSSQFIVSYDKFLDAVNNKFNVGSRFTMRFEGDDFSERRYFGTIIGVSDFSPHWKCSEWRSLEVQWDEFASFSRPNKVSPWEIEHLVPALNVPRSSLLKNKRLREVNEFGSSSSHLLPPILTQGQEIGQLS…
>AtARF22
MESGNIVNAQPELSGIIDGSKSYMYEQLWKLCAGPLCDIPKLGEKIYYFPQGNIELVEASTREELNELKPICDLPSKLQCRVIAIQLKVENNSDETYAEITLMPDTTQVVIPTQNENQFRPLVNSFTKVLTASDTSGGFFVPKKHAIECLPPLDMSQPLPTQELLATDLHGNQWRFNHNYRGTPQRHLLTTGWNAFTTSKKLVAGDVIVFVRGETGELRVGIRRAGHQQGNIPSSIISIESMRHGVIASAKHAFDNQCMFIVVYKPRSSQFIVSYDKFLDAVNNKFNVGSRFTMRFEGDDFSERRYFGTIIGVSDFSPHWKCSEWRNLEVQWDEFASFSRPNKVSPWEIEHLMPALNVPRPSLLKNKRLREVNEIGSSSSHLLPPILTQGQEIGQLSVA…
>AtARF23
MESGNVVNVQSELSGIIDGSKSYMYEQLWKLCAGPLCDIPKLGEKVYYFPQGHIELVEASTREELNELQPNCDLPSKLQCRVIAIHLKVENNSDETYVEITLMPDTTQVVIPTENENQFRPIVNSFTKVLTASDTSAQGEFSVPCKHAIECLPPLDMSQPIPAQELIAIDLHGNQWRFKHSYRVPRGDTTGWNAFTTSKKLVVGDVIVFARGETGELRVGIR

## Sheet: Zygophyllum xanthoxylum
>ZxARF1
MAYPVSNCSLGGPNAGVSNNLLCEELWHACAGPLVSLPHEGERVYYFPQGHMEQLEASMHQGLEQQMPSFNLPSKILCKVVNVQLRAEPDTDEVYAQITLLPESDENEVTSPDSPVPDPPRCKVHSFCKTLTASDTSTHGGFSVLRRHADECLPPLDMSQQPPWQELVATDLHGNEWHFRHIFRGQPRRHLLTTGWSVFVSSKKLIAGDAFIFLRGESGELRVGVRRLMRQQNNMPSSVISSHSMHLGVLATASHAISTSTLFSVFYKPRTSRSEFVVSLNKYLQARNHKFSVGMRFKMSFEGEEVPERRFSGTIVGVGEKTSSVWPDSEWRSLRVQWDEPSSILRPDRVSPWELEPLVASAPLNPQPAQRNKRTRPPPLPAATPDTSVGMWKSSVDSP…
>ZxARF2a
MKTVASDISSMAATEDQRSNNPGENVVVDAEKALYRELWHACAGPLVTVPRAGEKVFYFPQGHIEQVEASTNQVADQQMPVYNLPWKILCQVINVELKAEPDSDEVYAQVTLLPDEEQDESKLEKKPLLPPPPRFQVHSFCKTLTASDTSTHGGFSVLRRHADECLPPLDMTRQPPTQELVAKDLHGNEWRFRHIFRGQPRRHLLQSGWSVFVSSKRLVAGDAFIFLRGENGDLRVGVRRAMRHQGNVPSSVISSHSMHLGVLATAWHAISTKTMFTVYYKPRTSPAEFIVPVDQYLESVKNNYSIGMRFKMRFEGEEAPEQRFTGTIVGTEDADPKRWPESKWRYLKVRWDETSNIPRPERVSPWKIEPALAPPALNPLPVPRPKRPRSSMIPSSSDS…
>ZxARF2b
MKTVSSDVSSMAAATSTEEQMTNNNSGQNGKFSTSRNNFFIFVVDPERALYRELWHACAGPLVTVPRVGEKVFYFPQGHIEQVEASTNQVADKQMPVYNLPWRILCQVINVDLKAEPDTDEVFAQLTLLPEPEQDESKLEKEPHPLPPPRFQVHSFCKTLTASDTSTHGGFSVLRRHADECLPPLDMTRQPPTQELIAKDLHGNEWRFRHIFRGQPRRHLLQSGWSVFVSSKRLVAGDAFIFLRGENGDLRVGVRRAMRQQGNVPSSVISSHSMHLGVLATAWHAISTKTMFMVYYKPRTSPAEFIVPIDKYLESVKSNYSIGMRFKMRFEGEEAPEQRFSGTIVGIEDADPQRWPESKWRCLQVRWDETSNIPRPDRVSPWKIEPALAPPALSPLPVP…
>ZxARF5b
MHVLAQLGSIVYYFPQGHSEQVAASTKRIATSQIPNYPNLPSQLLCQDTIFIIKFFYDFTMQPPTQELVVQDLHGNTWTFGHIYRGKDAFGQPKRHLLTTGWSVCWRKAGKSRDGKSQLLVGVRRANRQQTMLPSSVLSADSMHIGVLAAAAHAAAIKSSFTIFYNPRACPSEFVIPLAKYHKAVYATQISVGMRFGMMFETEESGKRRYMGNIVGVSDLDPLRWPGSKWRNIQVEWDEPGCGDKQNRVSSWEIEIPESLFIFPSLNSGLKRPFHPGLLESESAWGNMIRRPYMHAPRNGISGLLVSAIPNLHSDQPINMLLKSQLPNQSEILPSFSLQDFAPKGKLLQEMQAPHTTMNHKPQLVKLVPQSSDHNQFCSNGSDKITSHTFDGGILQVKP…
>ZxARF5a
MGSVEEKSKTVVGGGGLAGSGAQTSSLFEEMKLLKEMQDHSGTRKTINSELWHACAGPLVYLPQVGSLVYYFPQGHSEQVAASTKRIATSQIPNCPNYPNLPSQMLCQVHNVTLHADKDTDEIFAQMCLQPVNSEQDVFPIPDFGLKPSKHPTEFFCKTLTASDTSTHGGFSVPRRAAEKLFPQLDYTMQPPTQELVVRDLHDNTWTFRHIYRGQPKRHLLTTGWSVFVGAKRLKAGDAVLFIRDEKSQLLVGVRRANRQQATLPSSVLSADSMHIGVLAAAAHAAANRSKFTIFYNPRACPSEFVIPLAKYRKAIYGTQISVGMRFGMMLETEDSGKRRYMGTIVGISDLDPLRWPGSKWRNLQVEWDEPGCGDKLNRVSSWDIETPESLFIFPSLTS…
>ZxARF5c
MACLCWPLVFASGWKSCITFPQGHSEQVAASTKRIATSQIPNCPNYPNLPSQMLCQVHNVTLHADKDTDEIFAQMCLQPVNSEQDVFPIPDFGLKPSKHPTEFFCKTLTASDTSTHGGFSVPRELLRNFSTVGETSDYSNYAYSTSSVHKQLAIFPLFRAHKSCPRQESRIIRCSHQLKNLLSETCMITLGLFVIYIEDNQSDTFLQQVGVSFLGPKSMHIGALRQLMLLLTGANSQYSTIQGHALQNLLFLSVPQSYIGKTNFSRYEIWNDVRDGGLRKGRYMGTIVGISDLDPLRWPGSKWRNLQLNRVSSWDIETPESLFIFPFLPLEDPLQEVQIPRTTMNHKLQHMKSVPQSSDHPQFCSNASDTVNSNTFSGEDVQGKPALKKMPDCQAPGGV…
>ZxARF6a
MRLSAAGFSSQPPEGEKRVLNSELWHACAGPLVSLPAVGSRVVYFPQGHSEQVAASTSKDVDAHIPNHPSLPPQLFCQLHNVTMHADIETDEVYAQMTLQPLNLEEQKEAYLPAELGTPSKQPTNYFCKTLTASDTSTHGGFSVPRRAAEKVFPPLDFSQQPPVQELIARDLHDNEWKFRHIFRGQPKRHLLTTGWSVFVSAKRLAAGDSVIFIWNEKNQLLLGIRRAIRPQSMMPSSVISSDSMHLGLLAAAAHAAATNSPFTIFYNPRACPSEFVIPLAKYIKAICHTRISVGMRFRMMFETEDSSVRRYMGTITGISDLDPSRWRSSHWRSVKVGWDESTAGERQPRVSLWEVEPLTTFPMYPSPYSLRIKRPWPPGLPSLHGINVNNLGIDSPLM…
>ZxARF6b
MRLSSAGFSPEPPEGEKRVMNSELWHACAGPLVSLPQVGSRVIYFPQGHSEQVAASTNRDVDAHIPNYPSLPPQLICQLHNVTMHADVETDKVYAQMTLQPLSPEEQKEAYLPSDFGTPNKQPTNYFCKTLTASDTSTHGGFSVPRRAAEKVFPPLDFSQQPPAQELIARDLHDNEWKFRHIFRGQPKRHLLTTGWSVFVSAKRLIAGDSVLFIWNEKNQLLLGIRRANRPQMVMPSSVLSCDSMQLGLLAAAAHAAATNSRFNIFYNPRASPSEFIIPLAKYVKAVYHTRVSVGMRFRMLFETEESSVRRYMGTITGIGDLDPARWSNSHWRSVKVGWDESAAGDRQPRVSLWEIEPLTTFPMYPSPFSLRLKRPWPPGSPSFQSLKEDDIGMISPLM…
>ZxARF6c
MRLSSAGFSPQPPEGERRVMNSELWHACAGPLVSLPPVGSRVVYFPQGHSEQFSFSEQVAASTNREVDAHIPNYPSLPPQLICQLHNVTMHADVETDEVYAQMTLQPLSPEEQKEAYLPAELGTSSKQPTNYFCKTLTASDTSTHGGFSVPRRAAEKVFPPLDFSQQPPAQELIARDLHDNEWKFRHIFRGQPKRHLLTTGWSVFVSAKRLVAGDSVLFIWNEKNQLLLGIRRANRPQTVMPSSVLSCDSMHLGLLAAAAHAAATNSRFTIFYNPRASPSEFVIPLAKYVKAVYHTRISVGMRFRMLFETEESSVRRYMGTITGITDVNPARWPNSHWRSVKVGWDESTAGDRQPRVSLWEIEPLTTFPMYPSSFSLRLKRPWPSGLPSFQGLREDDFG…
>ZxARF7d
MSNMKAPTNGFLENPAAEGERKPINSELWHACAGPLVSLPPVGSLVVYFPQGHSEQVAASMQKETDFIPSYPNLPSNLICMLHNVTMQADPETDEVYAQMTLQPVQKCDKEALLASELALKQNRQPTEFFCKTLTASDTSTHGGFSVPRRAAEKIFPPLDYSMQPPAQEIVAKDLHDHTWTFKHIYRGQPKRHLLTTGWSVCVSTKRLYAGDSVLFIRDDKQQLFLGIKRANRQQPALSSSVISSDSMHIGILAAAAHAAANNSPFTIFYNPRAPSEFVVPFAKYQKAMYTRVSLGMRFRMMFETEDSGLRRYMGTITGISDMDPLRWKGSQWRNLQVGWDESTAGERPGRVSLWEIEPVVTPFYICPPPFFRPKLPGQPGVTEDGSDMESAFRRAMPW…
>ZxARF7c
MKAPTNGFLGNPAAEGEKKAINSELWHACAGPLVSLPPVGSLVVYFPQGHSEQVAASMQKETDFIPNYPNLPSKLICMLHNVTLHADPETDEVYAQMTLQPVNKYEKEALLASEMALKHNRQPTEFFCKTLTASDTSTHGGFSVPRRAAEKIFPPLDFSLQPPAQEIVAKDLHDHTWTFRHIYRGQPKRHLLTTGWSVFVSTKRLYAGDSVLFIRDDKQQLSLGIRRANRQQPAISSSVISSDSMHIGLLGAAAHAAANNSPFTIFYNPRASPSEFVVPFAKYQKAMYAQISLGMRFRMMFETEESGVRRYMGTITGISDMDSVRWKGSQWRNLQVGWDESMAGERPGRVSLWEIEPVTPFYICPPPFFRPRFPDDGSDMENAFRRAMPWLGDEFGMKD…
>ZxARF7b
MVYCSMKAPTNGFMANSADAGERKTINSELWHACAGPLVSLPPVGSLVVYFPQGHSEQVAASMQKQTDFVPSYPNLPSKMICMLHNVTLHADPETDEVYAQMTLQPVNNYEKEALLTSEMALKLNRQPTEFFCKTLTASDTSTHGGFSVPRRAAEKIFPPLDFSMQPPAQELVAKDLHDYSWTFRHIYRGQPKRHLLTTGWSVFVSTKRLYAGDSVLFIRNEKQQLLLGIRRAHRQQPALSSSVISSDSMHIGVLAAAAHAAANSSPFTIFYNPRASPSEFVVPFAKYQKALYTQVSPGMRFRMMFETEESGVRRYMGTITGISDLDPARWKDSQWRNLQVGWDESAAGERPSRVSIWDIEPIVTPFYICPPPFFRPKFPRHPGMPDEEFCTDNLFKRA…
VQQQQSLQLHQLSLPQRQQQQSSMGFSTSALVQTQRLPVTQSLSRHKLPTAIGVPSGQTEVDAPSCSTSPSTNNCQVSTSNLLNRSQQGLVMRNSVIERASTPVQEMQSKSDILIRHELPNSRSLDQLTFRGIVTDQLEASSSGTSYCLDTGSMQQNFSLPKFCLDGDVQSHHRNNLPLTNIDGLVPDNLLTHRSDSQKDLQNLLSTYDGNPRDVETELSTAAISSQPFGVTDMAFKPGCSTGITINEAGVLNNGLWGNQAPRMRTYTKVQKRGSVGRTIDVTRYRGYDELRHDLARIFGIEGQLEDPQRTDWKLVYVDHENDILLVGDDPWEEFVSCVQSIKILSSAEVQQISLDGSLGNLPMVNQACSGTDSGNAWRV
>ZxARF7a
MRAQPNDPAAAVPNPCGQATATGVGGENCGKRINPELWQACAGPLVNLPPAGTLVIYFPQGHSEQVAASMKKDIDAQIPNYPSLPSKLLCILHSVTLHADPETDQVYAQLTLQPVPSFDKDALLRSDLALKANKPQSEFFCKTLTASDTSTHGGFSVPRRAADKIFPPLDFSMQPPAQELVARDLHDNVWTFRHIYRGQPKRHLLTTGWSLFVSGKRLFAGDSVLFISRDEKQQLLLGIRRAHRQPTNLSSSVLSSDSMHIGILAAAAHAAANNSPFTVFYNPRASPSEFVIPLAKYYKAVYGNQIALGMRFRMTFETEDSGTRRYMGTITGISDFDPVRWKNSQWRNLQVNWDESTAAEKRNRVSIWEIEPVTAPFFICPPPYFRSKRPRHPGMPDDE…
>ZxARF8a
MRLSSSGFGQQQQQEQSPQDGEKKVLNSELWHACAGPLVSLPLLGSRVVYFPQGHSEQVAASTNKEVDAHIPNYPNLPPQLICQLHTVTMHADVETDEVYAQMTLQPLSLQEQKDLYLFPQELGTPSKQPTNYFCKTLTASDTSTHGGFSVPRRAAEKVFPPLDYSQQPPAQELVARDLHDNEWKFRHIFRGQPKRHLLTTGWSVFVSAKRLVAGDSVLFIWNDKNQLLLGIRRANRPQTVMPSSVLSSDSMHIGLLAAAAHAAATNSRFTIFYNPRASPSEFVIPLAKYVKAVYHTRVSVGMRFRMLFETEESSVRRYMGTITGISDLDPGRWPNSHWRSVKVGWDESTAGERQPRVSLWEIEPLTTFPMYPSPFPLRLKRPWPPGLPSFNGFRDGDM…
>ZxARF8b
MPSSVLSSDSMHIGLLAAAAHAAATNSRFTIFYNPRASPSEFVIPLVKYVKAVYHTRVSVGMRFRMLFETEESSVRRYMGTITGITDLDPVRWPNSHWRSVKVGWDESTGGERQPRVSLWEIEPLTTFPMYPSPFPLRLKRPWPSGLPSFNGLRDSDMGLSSPLMWLQGGLGDQAMQSLNFQGFGVAPWMQPRLDTSISGLQPDVYQAMAASALQDMRAVDPTKPASQSLLQLHNSHHTSNGSNPFIQRQLLQQSQPQNPLLQNFQENQIFRRHSLGSSCCHNITTLSQKLQQLTNQQQLPNVISNLSQFSSTSQSHAPSLQAMTSQCPQLNFTDPMGNTIPSLGNTINPSDVSSMRSILGSLSQDGASHLLSPNGSSLAISSSALLSKQVAVAPNLPS…
>ZxARF9a
MGAEGCKDGLYTELWKACAGPLVEVPKFKERVYYFPQGHMEQLEASTNQELNQAAPVFKLPSKILCRVMNVNLMAEQDSDEVYAQITLVPEPEQNEPISPDPCVADTPRPVVHSFCKVLTASDTSTHGGFSVLRKHATECLPPLDMSQPTPTQELVAKDLHGYEWRFKHIFRGQPRRHLLTTGWSTFVTSKRLVAGDSFVFLRGEDGELRVGVRRVARQQSSMPASVISSQSMHLGVLATASHAVSTQSPFVVYYKPRTSQFIISLNKYLEAIDNKWSVGMRFKMRFEGEDSPERRFSGTIIGVEDISDHWTDSRWRSLKVQWDEPASIARPDRVSAWEIEPFVASVPPSLAQPAVVKNKRPRPALESSPLDTTSTHASAVWSSDMTQPRDLTQFSVAE…
>ZxARF9b
MGSRGGAEGCKDELYMELWKACAGPLVDVPKLDERVYYFPQGHMEQLEASMNHELNQAVPVFELPSKILCRVMHVNLMAEQETDEVYAQIALMPEEDRNEPTSPDPCIPETPRPLVHSFCKVLTASDTSTHGGFSVLRKHATECLPPLDMSQQTPTQELVAKDLHGYEWRFKHIFRGQPRRHLLTTGWSTFVTSKRLVAGDSFVFLRGEDGELRVGVRSVARQQSSMPASVISSQSMHLGVLATASHAVSTKSYFVVYYKPRASQFIISLNKYLDAVDNKWSVGMRFKMRFEGEDSPERRFSGTIIGVEDISTHWTDSKWRSLKVQWDEPASIARPDRVSAWEVEPFVASVPPSLAQPAVIKNKRPRQALGSSPLDTSTDASAMRSSGITRSHDLTPLS…
>ZxARF11
MTCRGGNSSDSGNRDELYRELWKACAGSLVEVPKPKERVFYFPQGHMEQLEASTNQELCQQTPVFNLPSKILCRVVNVDLLAEQDTDEVYAQITLLPETDQNEPISPDPVLPEHPRPTIHSFSKILTASDTSTHGGFSVLRKHATECLPPLDMTEATPTQELFAKDLHGYEWRFKHIYRGKPRRHLLTTGWSTFVTSKRLVTGDAFVFLRGENGELHVGVRRLVHQKTSMPSSVISSQSMHLGVLATASHAFTTSTLFVVYYKPRTTSQFIIGLNKYLEAVNNKFSVGMRFKMRFEGEDSPERRFTGTIVGVGDISPHWSDSKWRSLKIQWDEPTTIRRPDRVSPWEIEPFAMPVPLNLTLPVVKSKRHRPLDLPTSDTVTNSAASPLWYYGSSKYSKE…
KPIMPDKEIKSSNVASTGAQISVPATVLGVTKVQDAENLKSSKEVQAFQEVLHNEKLTKLSSNSSTRTRTKVQMQGIAVGRAVDLTVLGGYDDLINELENMFEIKGELSRQDNWAIVFTDDDGDMMLLGDDPWQDFCRMARKILIYSTEEVKQLSTRIKLSKS
>ZxARF4b
MLMDIDLNHAVAQVDKDAFDNNADTEENASLVSCPASSSSTYLELWHACAGPLTSLPKKGNLVVYFPQGHLEQIASVSPFSTIEMPTFDLQPAILCKVVNVQLLANKENDEVYTQVALLPQEELAGTNSDRKESVELGLDDDGSHALPTRSTPHMFCKTLTASDTSTHGGFSVPWRAAENCFPPLDYKQQRPSQEVVAKDLHGVEWKFRHIYRGQPRRHLLTTGWSVFVSQKSLVSGDAVLFLRGEDGELRLGIRRAARSRNGLPSSVLKRQNEYFSVLSLVANAVSTKSVFHVFYSPRASHADFVIAYQRYMKSIINPVCAGTRFKAKFDMDDSPDRRCTGVVIGISDLDPHRWPNSKWRCLMVRWDEDLTRGQQERFSPWEIDISVSLPPFSIQCSP…
>ZxARF4c
MLMDIDLNHAVAQVDKDAFDNNADTEENASLVSCPASSSSTYLELWHACAGPLTSLPKKGNLVVYFPQGHLEQIASVSPFSTIEMPTFDLQPAILCKVVNVQLLANKENDEVYTQVALLPQEELAGTNSDRKESAELGLDDDGSHALPTRSTPHMFCKTLTASDTSTHGGFSVPRRAAENCFPPLDYKQQRPSQEVVAKDLHGVEWKFRHIYRGQPRRHLLTTGWSVFVSQKSLVSGDAVLFLRGEDGELRLGIRRAARSRNGLPSSVLKRQNEYFSVLSLVANAVSTKSVFHVFYSPRASHADFVIAYQRYMKSIINPVCAGTRFKAKFDMDDSPDRRCTGVVIGISDLDPHRWPNSKWRCLMVRWDEDLTRGQQERFSPWEIDISVSLPPFSIQCSQ…
>ZxARF3b
MAGLIDLNTVEDDEKPSFDDSSLSSSVCLELWHACAGPLISLPKKGTVVVYFPQGHLEQQPQQQNSELQTTSFYGLPPHVFCRVIDVKLRAEVATDEVYTQVSLLPETEQFEQKRAEWEIEADAEEDDFNAAVKSSTPHMFCKTLTASDTSSHGGFSVPRRAAEDCFPPLDYSQQRPSQELVAKDLHGAEWRFRHIYRGQPRRHLLTTGWSAFVNRKKLVSGDAVLFLRGGDGELRLGIRRASQLRSVATYTSICDQHCNQDSFNDVVNAISKKCVFDISYIPRASSSEFVVPLSRFTRSLDQSFFVGMRFKMRIEAEDAAERRYTGLITGIGDMDPVRWPGSKWRCLLVRWDDMETNRRNRVSPWEIEPSGSVSHCNSLVVPGSKRTRIGPPSDQMDF…
>ZxARF3a
MAGLFDLNTVEDDETPSFDGSTSSVCLELWHACAGPLISLPKKGSVVVYFPQGHLEQQQQQQQTTVFNLPPHVFCRVVDVQLHAEVATDEVYAQVSLLPETEEFEQKRGEWETEADAEEEDFNGAAKSSTPHMFCKTLTASDTSSHGGFSVPRRAAEDCFPPLDYNKQRPSQEIVAKDLHGVEWRFRHIYRGQPRRHLLTTGWSAFVNKKKVVSGDAVLFLRSGDGELRLGIRRASQFKSGATFTSMYDQHCRQGSFTDVVNAISKRSIFTIPYNPRASSSEFMVPLPKFTKSLDQSLSVGMRFIMRFGSEDAAERRHTGVITGIGDMDPVRWPGSKWQCLLVRWEDMETNRHNRVSPWEIEPSGSVSNFNSLVVPGSKRNRIGPPLAQPDFPVTTYGT…
>ZxARF18
MAHASGSLGVAEGQKEAEELKAELWKACAGPLVEFPKLGERVYYFPQGHMEQLEATTNQDLSQESSMFDLPSKILCRVVNINLLAERDTDEVYAQVTLSSESPQSEPQIPDPEKPEPPRPIVHSFCKVLTPSDTSTHGGFSVLRKHANECLPPLDMTQEPPAQELIATDLHGYEWRFKHVYRGQPRRHLLTTGWSTFVASKRLVAGDAFVFLRGGNGELRVGCRRLVHQHSSVPLSVISSRSMHLGLLAAASHAINTDSLFVVCYKPRASPFIIALNKYINFVNNDLSVGNHIKMRFESEDSSERWFTGSIVGVGDISPHWPDSKWRCLKVHWDEAAAIQRPERVSPWEIEPVSASASPTLMQPAARMKRPMPFPAYEPVHSAASPFLYRGSTKSTGFN…
>ZxARF4a
MEIDLNHAVSELDKDACDYNVKCEDNAPPVFCPASDSSTYLELWHACAGPLTSLPKKGNFVVYFPQGHLEQIASFSPFSTFEMPTFDLQPAILCKVVNVQLLVRCCNSFSFLKIVCTTLISFPAKIRVSHLFGIWVALFQANKENDEVYTQVALLPQPELAGMNLDGKSSLELGLDEDGSNVVPTKSTPSMFCKTLTASDTSTHGGFSVPRRAAEDCFRPLDYRQQRPSQELVAKDLHGVEWKFRHIYRGQPRRHLLTTGWSIFVSQKSLVSGDAVLFLRGEDGELRLGIRRAARPRNGLPSSILGKQNAYLNVLSLVANAISTKSMFHVFYSPRASHADFVICYQKYKKSITNPVCVGMRFKAKFDMDDTPERRYSGILTGIGDLDPYRWPNSKWRCL…
>ZxARF16a
MIRVMDSLKQPMRFSEKCLDSQLWHACAGGMVQMPQINSKVFYFPQGHAEHANGNVDFGTVHVPPLILCTVSAIKYLADPETDEVFAKIRLIPLAMQGHDLEDGFIASNGIESPDKPASFAKTLTQSDANNGGGFSVPRYCAETIFPRLDYSAEPPVQTILAKDVHGETWKFRHIYRGTPRRHLLTTGWSHFVNQKKLIAGDSIVFLRAENGDLCVGIRRAKRGIGVGPDFCPGWTTASGNCGPPFGGYSTFVREDENKLLRESMNKDLRGRVRAESVMEAAKLAASGQPFEVTYYPRGSTPEFFVKASSVKAAMQIQWCSGMRFKMAFETEDSSRISWFMGTISAVHVADPIHWPNSPWRLLQVAWDEPDLLQNVKRVSPWLVELVSNMPAIHLSPFS…
>ZxARF16b
MIRVMDSVKQPMRLSEKCLDSQLWHACAGGMVQMPQINSKVFYFPQGHVEHANGSVDFGNACIPPLILCRASGIKYLADPDTDEVFAKVRLMPLTVEGHDLEDEFIDGKGFESPDKPASFAKTLTQSDANNGGGFSVPRYCAETMFPRLDYSAEPPVQTILVKDVHGQTWKFRHIYRGTPRRHLLTTGWSHFVNQKKLIAGDSIVFLRAENGDLCVGVRRAKIGIGAGPDFSPGWTAASGNCGSPFAGYSSFKREGENNLVRESINKDLRGRIRAESVVEAAKLAASGQPFEVIYYPRGSTPEFFVKASAVKTAMHIRWCSGMRFKMAFETEDSSRISWFMGTISAAHVADPIRWPNSPWRLLQVAWDEPDLLQNVKRVSPWLVELVSNMPAIDLSPFS…
>ZxARF10a
MKEVERCLDPQLWHACAGGMVQMPPVNTKVFYFPQGHAEHACTTVDFATAPRIPPLVLCRVVAVKFLADLETDEVYAKIRLFPLGSNEVDFDDGGVLALGSNGAEKPASFAKTLTQSDANNGGGFSVPRYCAETIFPRLDYSADPPVQTVMAKDVHGEVWKFRHIYRGTPRRHLLTTGWSTFVNHKKLVAGDSIVFLRAENGDLCVGIRRAKRGIGGGAECSSGWNYGSGSCVSPFGGISMFLREDDNKMIRNGNSGSGAGLGGRSKMRPEAVMEAAALAASGQPFEVVYYPRASTPEFCVKASSVSTAVKIQWCSGMRFKMAFETEDSSRISWFMGTVGCVQVADPIRWPNSPWRLLQVTWDEPDLLQNVKRVSPWLVELVSNMPVIHMSPFSPPRKK…
>ZxARF10b
MKEVERCLDPQFWHACAGGMVQMQPVNTKVLYFPQGHAEHACTTVDFATAPRIPPLILCRVAAVKFLADLDTDEVYAKIRLVPLGSNELDFDDDGVLGSNGAENTEKPASFAKTLTQSDANNGGGFSVPRYCAETIFPRLDYSADPPVQTVIAKDVHGEVWKFRHIYRGTPRRHLLTTGWSTFVNQKKLVAGDSIVFLRADNGDLCVGIRRAKRGIGDGAECLSGWNSGSGSCVSPFGGFSMFLREDDNKMMRSGNSGSGAGLRGRSKVRPEAVMEAAALAARGQPFEVVYYPRASTPEFCVKASSVRAAMRIQWCSGMRFKMAFETEDSSRISWFMGTIASFQVADPIRWPNSPWRLLQVTWDEPDLLQNVKRVNPWLVELVSNMPVIHMSPFSPPRK…
>ZxARF17b
MPPPHSPDLRRVNRRIWRACAGAAAQIPVVNSRVYYFPQGHMEHWNNTTTTKLHQFSHLVQSRPFIPCRIASVDLLADDATDEVFAKLLLFPIENSPNEGTNVLSDFDDGGEEGKITAFTKVLTPSDANNGGGFSVPRFCADTIFPPLNFKIDRPVQTLLIKDLHGGVWDFRHIYRGTPKRHLLTTGWSTFVNNKKLIAGDSVVFMRNLKGELFVGIRRAKRSCGIVDLAQWREKIGGNGEEIGVWGGESGRVNGEEVGKAVELAAKGFPFEVVYYPKAGLSDFVVRAEVVEAGMNVLWMEGMRVKMAVETDDSSRVTWFHGTVSSVLGLGNGQWRVSPWRSLQVTWDEPENLHHAKRVSPWQVEFVEPAPSLCSAFPLTKRFKVSQGTALLTGGGEEV…
>ZxARF17a
MWVGIRRVLRPSVSGEFARWREQIGGGRFDREEDGSEESDEGLAFGSGKVSGESVFRAIERAAQGLDFEVVYYPKAPWSDFVVKVEVVEEALRVGWGPGVRVKMGMETEDLSRLTWLQGTVQGIYVPENPPWFKSPWRMLQVSWDEPEATHHPSRVNPWQVEVMDPIHSTFPSSKKFRLSQSSKFFRGGEAEVFFPILGLNNCVMNQSNSSLLISNSFPAGMQGARQSSFHLSSLSNTISGSTPYMCSDNLLGKSMAQNLGSVSTELSIGTSHSGNLSPSSQSSVQSTAEKSSGKSNDSTKVCVNSIQLFGQIIHVEPDQSSSSDVGNAEGEVDKKDAENGDSGVTRVLFMTSLLTDKTNSNRGLGSVI

## Sheet: Pugionium dolabratum
>Pdo27552.t1
MDSQMAASNHSSVKPGGVLSDALYRELWHACAGPLVTLPREGERVYYFPEGHMEQLEASMHQGLEQQMPSFNLPSKILCKVINIQRRAEPETDEVYAQITLLPELDQSEPISLDTPVQEPEMCTVHSFCKTLTASDTSTHGGFSVLRRHADDCLPPLDMSQQPPWQELVATDLHNNEWHFRHIFRGQPRRHLLTTGWSVYVSSKKLVAGDAFIFLRGENEKLRVGVRRHMRQQTNIPSSVISSHSMHIGVLATAAHAITTGTIFSIFYKPRTSRSEFIVSVNRYLEAKNQKLSVGMRFKMRFEGEDAPEKRFSGTIVGVQENKSSVWHDSEWRSLKVQWDEPSSIFRPERVSPWELEPLIANSIPSLPQPPQRNKRPRPPVLHSPTTGPSTHVTLDGVW…
>Pdo30041.t1
MDSQVATSNQSSGKPGGVLSDALYRELWHACAGPLVTLPREGERVYYFPEGHMEQLEASMHQGLEHHMPSFNLPSKILCKVINVQRRAEPETDEVYAQITLLPELDQSEPMSPDAPVQEPEKCAVHSFCKTLTASDTSTHGGFSVLRRHADDCLPPLDMSQQPPLQELVATDLHNNEWHFRHIFRGQPRRHLLTTGWSVFVSLKKLVAGDAFIFLRGENDELRVGVRRHMRQQTNITSSVISSHSMHIGVLATAAHAITTGTIFSVFYKPRTSRSEFIVSVNRYLEAKNQKLSVGMRFKMRFEGEEAPEKRFSGTIVGVQENKSSVWHDSEWRSLKVQWDEPSSVFRPERVSPWELEPLVANSIPSSHPPPQRNKRPRLPGFSPSTPVTADVVRKSPAD…
>Pdo06800.t1
MSLFPEKRVEFIVLVERENGKKQDSNNFPKEKVRERERERGENETRKRGSHSQRIRVGFNQTLTVDHWTGRRWISASYFLFLKDVRTIVTLIFFPETMNDALSTELWHACAGPLVTLPRKGERVYYFPEGHMEQLEASMHQVLEQQMPSFNLPSKILCKVINVSRRAEPETDEVYAQITLLPLEDQTGPITPDFPIPEPEKCIVHSFCKTLTASDTSTHGGFSVLRRHADDCLPPLDMSQQPPSQELVATDLHKNKWHFKHIFRGQPRRHLLTTGWSVFVSSKKLVAGDAGENGDLRVGVRRVMRQQANMPSSVISTRSMHIGVLATAAHAITTGSMFSVFYKPRTSRSEFVVSVNRYLEAKNQKLSVGMRFTMRFEGEDAPEKRFSGTIVGVQENKSQ…
>Pdo12306.t1
MANRGGDGGGEHLYDELWKLCAGPLVDIPQAGERVYYFPQGHMEQLEASTQQDLNTMKPLFDLPPKILCSVMNVRLQAEKDTDEVYAQITLIPEGTLQQVDEPMSPDPISSESQRPKVHSFSKVLTASDTSTHGGFSVLRKHATECLPPLDMTQQTPTQELVAEDVHGYQWKFKHIFRGQPRRHLLTTGWSTFVTSKRLVAGDTFVFLRGERGELRVGVRRANRQQNSMPSSVISSHSMHLGVLATACHAIQTRTMFTVYYKPRTSQFIISLNKYLEAMNNKFSVGVRFKMRFEGEDSPERRFSGTVVGVKDCSPHWKDSKWRCLEVHWDEPASISRPNKVSPWEIESFVISENVTQSVVVKNKRHRPVSEVSALDAGVTASNLWNSVLTQPHEFAAQS…
>Pdo22152.t5
MANVDDGFRRSGSHDDQLYMELWKACAGPLVEVPRYGERVFYFPQGHMEQLVASTNQGVAVDQEIPVFNLPPKILCRVLSVLLKAEHETDEVYAQITLQPEEDQSEPTSFDQPLVEPAKQTVDSFVKILTASDTSTHGGFSVLRKHATECLPSLDMTQPTPTQELVARDVHGYEWRFKHIFRGSKLFTRGLYEFLSVKECTQSLFNSIGQPRRHLLTTGWSTFVTSKRLVAGDAFVFLRGQNGDLRVGVRRLARRRSTMPASVISSQSMHLGVLATASHAVNTKTLFVVFYKPRISQFIIGVNKYLAAMKNGFSIGMRFRMRFEGEESPERIFTGTIVGIGDLSSHWPASKWRSLQIQWDEPSSVERPNRISPWEIEPFSPSTLTPTPGQPHLKSKRSR…
>Pdo15544.t1
MASVDGDNYRSSSTRSYHDQLYTELWEACAGPLVEVPRAEERVFYFPQGHMEQLVASTNQEGTSEEIPVFNLPPKILCRVLNVMLKAEHETDEVYAQITLQPEENQSEPTSLDPPLVEPTKQMFHSFVKILTASDTSTHGGFSVLRKHATQCLPALDMTQATPTQELVTRDLHGFEWRFKHIFRGQPRRHLLTTGWSTFVSSKRLVAGDAFVFLRGEKGDLRVGVRRLGRHQSTMPTSVISSQSMHLGVLATASHAVLTKTLFVVFYKPRISQFIVGVNKYMEAMKHGFSLGIRYRMRFEGEETPERTFTGTIVGTGDLSSQWPASKWRSLQVQWDEPTTVQRPDKVSAWEIEPFSPISTPAQQPQPKCKRSRHVESSSVLTSAPSSFIYGFPQSQEPT…
>Pdo01632.t1
MEQLVASTNQRIELGKIPLFDLPPKILCRVLSVMLKAEHETDEVYAQITLRPEEDQSVPTSLDPPLVEPKKQTFYSFVKILTASDTSTHGGFSVLRKHATECLPALDMTQATPTQELVARDLHGFEWRFKHIFRGQPRRHLLTTGWSTFVSSKRLVAGDAFVFLRGENGDLRVGVRRLARHQSTMPTSVISSQSMHLGVLATASHAVVTKTIFVVFYKPRISQFIVGVNKYLEAMKHGFCLGTRYRMRFEGEESPERIFTGTIVGTGDLSSQWPASKWRSLQVQWDEPTTVQRPDKVSPWEIELFLPTSPVSTPAEQTQPKCKRSRLIESSVLTPAPASFLYSFSQSENPLTERNSGGFATKNSFKSETPTSSCCYRLFGFDLTTNPPAPLPPQKQPIN…
>Pdo10518.t1
MASSEVSMKGNRGGENFSSSGYSDPKETRTDRAVDPEAALYRELWHACAGPLVTVPRQDDRVFYFPQGHIEQVEASTNQAAEQQMPLYDLPSKLLCRVINVDLKAEADTDEVYAQITLLPEPNQDEDAIEKESPPPPPPRFQVHSFCKTLTASDTSTHGGFSVLRRHADECLPPLDMSRQPPTQELVAKDLHANEWRFRHIFRGQPRRHLLQSGWSVFVSSKRLVAGDAFIFLRGENGELRVGVRRAMRHQGNVPSSVISSHSMHLGVLATAWHAISTGTMFTVYYKPRTSPSEFIIPFDQYMESVKNNYCIGMRFKMRFEGEEAPEQRFTGTIVGIEDSDPTRWPKSKWRSLKVRWDETSSIPRPDRVSPWKIEPALAPPALSPVPMPRPKRPRSNIA…
>Pdo04480.t2
MASSEASTKGNRGGDNFPSSGYNDPKDTRNVSVAGERQKSHPHQSVAAERAVDPEAALYRELWHACAGPLVTVPRQDDRVFYFPQGHIEQVEASTNQAAEQQMPLYDLPSKLLCRVIHVDLKAEADTDEVYAQITLLPEPIQDENAIEKEAPPPPPPRFQVHSFCKTLTASDTSTHGGFSVLRRHADECLPPLDMSRQPPTQELVAKDLHANEWRFRHIFRGQPRRHLLQSGWSVFVSSKRLVAGDAFIFLRGENGELRVGVRRAMRQQGIVPSSVISSHSMHLGVLATAWHAISTGTMFTVYYKPRTSPSEFIIPFDQYMESVKNNYSIGMRFKMRFEGEEAPEQRFTGTIVGIEDSDPTRWAKSKWRSLKVRWDENSSIPRPDRVSPWKIEPALAPP…
>Pdo17476.t1
MANVDGDFRRSGPNDDDQLYTELWKACAGPLVENPRCGERVFYFPQGHMEQLVASTNQGVIDQEIPVFNLPPKIVCRVLSVMLKAERETDEVYAQITLQPEEDQSEPTSLDPPVVEPAKQLVDSFVKILTASDTSTHGGFSVLRKHATECLPSLDMTQPTPTQELVARDLHGYEWRFKHIFRGQPRRHLLTTGWSTFVTSKRLVAGDAFVFLRGETGDLRVGVRRLARQQSPMPASVISSQSMCLGVLATASHAVNTKTMFVVFYKPRISQFIIGVNKYMAAMKNEFSLGMRFRMRFEGEESPERIFLGTIVGNRDLSSQWPASKWRSLQIQWDESSSVQRPNKVSPWEIEPFAPTALTTTPAQSQSKSKRSKTIDSSISEITGSTVASNFLSSFQQSH…
>Pdo03240.t1
MRLSSAGFSPQPHEGEKRVLNSELWHACAGPLVSLPPVGSRVVYFPQGHSEQVAASTNKEVDAHIPNYSSLHPQLICQLHNVTMHADVETDEVYAQMTLQPLNAQEQKDPYLPAELGVPSRQPTNYFCKTLTASDTSTHGGFSVPRRAAEKVFPPLDYSQQPPAQELMARDLHDNEWKFRHIFRGQPKRHLLTTGWSVFVSAKRLVAGDSVLFIWNDKNQLFLGIRRANRPQTVMPSSVLSSDSMHLGLLAAAAHAAATNSRFTIFYNPRASPSEFVIPLAKYVKAVYHTRVSVGMRFRMLFETEESSVRRYMGTITGICDLDPARWANSHWRSVKVGWDESTAGERQPRVSLWEIEPLTTFPMYPSPFPLRLKRPWPPGLPSFHGLKEDDIGMSMSSP…
>Pdo20627.t1
MRMSSPGFNHQPHEVTGEKKVLNSELWHACAGPLVSLPPVGSRVVYFPQGHSEQVAASTNKEVDAHIPNYPSLHPQLICQLHNATMHADVETDEVYAQMTLQPFNAQEQKDPYLPAELGVPSRQPTNYFCKTLTASDTSTHGGFSVPRRAAEKVFPPLDYSQQPPAQELMARDLHDNEWKFRHIFRGQPKRHLLTTGWSVFVSAKRLVAGDSVLFIWNDKNQLLLGIRRANRPQTVMPSSVLSSDSMHLGLLAAAAHAAATNSRFTIFYNPRASPSEFVIPFAKYVKAVYHTRVSVGMRFRMLFETEESSVRRYMGTITGICDLDPARWANSHWRSVKVGWDESTAGERQPRVSLWEIEPLTTFPMYPSPFPLRLKRPWPPGFPSFHGLKEDDMGMNMN…
>Pdo26589.t1
MKANPGFLRSNMNLSTSGFGHQSYEGEKKCLNSELWHACAGPLVSLPSSGSRVVYFPQGHSEQVAATTNKEIEGHIPDYPSLPPQLICQLHNITMHADMESDEVYAQMVLQPLTQEEQKDTFVPIELGFPSKQPSNYFCKTLTASDTSTHGGFSVPRRAAEKVFPPLDYSQQPPAQELIARDLHDNEWKFRHIFRGQPKRHLLTTGWSVFVSAKQLVTGDSVIFIRNERNQLLVGIRHSTRPQTIVPSSMLSSDSMHIGLLAAAAHAAATNSCFTVFYHPRSSSSEFVLPLPKYIKAVFHTRISVGMRFRMLFETEESSVHRYMGTITGIGDLDSVRWPNSHWRSVKVGWDESTAGERQARASLWEIEPLTTFPMYPSLFPLRLKRPWHPGASSLHDSR…
>Pdo02258.t1
MKLSTSGLGQQGHEGEKCLNSELWHACAGPLVSLPSSGSRVVYFPQGHSEQVAATTNKEVDGHIPNYPSLQPQLICQLHNVTMHADVETDEVYAQMTLQPLTPEEQKETFVPIELGIPSKQPSNYFCKTLTASDTSTHGGFSVPRRAAEKVFPPLDYSLQPPAQELIARDLHDVEWKFRHIFRGQPKRHLLTTGWSVFVSAKRLVAGDSVIFIRNEKNQLFLGIRHATRSQTIVPSSVLSSDSMHIGLLAAAAHASATNSCFTVFFHPRASPSEFVIQLSKYIKAVFHTRISVGMRFRMLFETEESSVRRYMGTITGISDLDSVRWPNSHWRSVKVGWDESTAGERQPRVSLWEIEPLTTFPMYPSLFPLRLKRPWPAGSTSSLHDGSVELGSGQPWLR…
>Pdo27194.t1
MKLSTSGLVQQGHEGEKCLNSELWHACAGPLVSLPSSGSRVVYFPQGHSEQVAATTNKEVDGHIPNYPSLQPQLICQLHNVTMHADVETDEVYAQMTLQPLTPEEQKETFVPIELGIPSKQPSNYFCKTLTASDTSTHGGFSVPRRAAEKVFPPLDYSLQPPAQELLARDLHDVEWKFRHIFRGQPKRHLLTTGWSVFVSAKRLVAGDSVIFIRNEKNQLFLGIRRATRPQTIVPSSVLSSDSMHIGLLAAAAHASATNSCFTVFFHPRASPSEFVIQLSKYIKAVFHTRISVGMRFRMLFETEESSVRRYMGTITGISDLDSVRWPNSHWRSVKVGWDESTAGERQPRVSLWEIEPLTTFPMYPSLFPLRLKRPWHAGTSSLHDGRSELGSGLTWLRG…
>Pdo21279.t1
MEFDLNIEIAEVEEEENDDGRVVGTGIDKRRLGILPSSSSSCSSGSSSSSSSSSSTASASSIYSELWHACAGPLSSLPKKGNVIVYFPQGHLEQDAIASYSSPLDIPKFDLNPQIFCRVVNVQLLANKETDEVYTQVTLRPLQELSMLNAEGKEVMELGEEEERHRSSAVKSKPHMFCKTLTASDTSTHGGFSVPRRAAEDCFAPLDYKQQRPSQELIAKDLHGIEWKFRHIYRGQPRRHLLTTGWSIFVSQKNLVSGDAVLFLRDEDGELRLGIRRASRPKTGLPDSIIKNHSNILSLVANAVSTKSTFHVFYSPRATHAEFVIPYEKYITSIRNPICIGTRFRMRFEMDDSPERRCAGVVTGVCDLDSYRWPNSKWRCLLVRWDESFVSGPQERVSP…
>Pdo05652.t1
MMASLASVEDKMKTTGLVNGGITTTPQSTLLEEMKVLKDQSGMRKPVINSELWHACAGPLVCLPQVGSLVYYFSQGHSEQVSVSTRRSATTQVPNYPNLPSQLMCQVHNVTLHADKDSDEIYAQMTLQPVHSERDVFPVPDFGLLRGSKHPAEFFCKTLTASDTSTHGGFSVPRRAAEKLFPPLDYTAQPPTQELVVRDLHENTWTFRHIYRGQPKRHLLTTGWSLFVGSKRLRAGDSVLFIRDEKSQLMIGVRRANRQQTALPSSVLSADSMHIGVLAAAAHATANRTPFLIFYNPRACPAEFVIPLAKYRKAICGSQLSVGMRFGMMFETEDSGKRRYMGTILGISDLDPLRWPGSKWRNLQVEWDEPGCNDKPTRVSPWDIETPESLFIFPSLTSG…
>Pdo12464.t2
MMASLVCVEDKMKTSGLVNGGTTTTTSQSTLLEEMKLLKDQSGTRKAVINSELWHACAGPLVCLPQVGSLVYYFSQGHSEQVAVSTRRSATTQVPNYPNLPSQLMCQVHNVTLHADKDNDEIYAQMSLQPVHSERDVFPIPDFGLSRGSKHPTEFFCKTLTASDTSTHGGFSVPRRAAEKLFPPLDYTALPPTQELVVRDLHENTWTFRHIYRGQPKRHLLTTGWSLFVGSKRLRAGDSVLFIRDEKSQLMVGVRRANRQQTALPSSVLSADSMHIGVLAAAAHATANRTPFLIFYNPRACPAEFVIPLAKYRKAICGSQLSVGMRFGMMFETEDSGKRRYMGTIVGISDLDTLRWPGSKWRNLQVEWDEPGCNDKPTRVSPWDIETPESLFIFPSLTS…
>Pdo22416.t1
MKAPSNCFLPNSSEGEKKAINSQLWHACAGPLVSLPPVGSLVVYFPQGHSEQVAASMQKQTDFIPNYPNLPSKLICLLHSVTLHADTETDEVYAQMTLQPVNKYDREALLASDMGLKLNRQPTEFFCKTLTASDTSTHGGFSVPRRAAEKIFPPLDFSMQPPAQEIVAKDLHDTTWTFRHIYRGQPKRHLLTTGWSVFVSTKRLFAGDSVLFVRDEKSQLMLGIRRANRQTPTLSSSVISSDSMHIGILAAAAHANANSSPFTIFFNPRASPSEFVVPLAKYNKALYAQVSLGMRFRMMFETEDCGVRRYMGTVTGISDLDPVRWKGSQWRNLQVGWDESTAGDRPSRVSIWEIEPVITPFYICPPPFFRPKYPRQPGMPDDELDIENAFKRAMPWMGE…
>Pdo17267.t1
MGGLIDLNVTETEEDETPSSGSETLSPTSSSSASACAANGSSSSSAGVCLELWHACAGPLISLPKRGSLVLYFPQGHLEQAPDFSAAIYGLPPHVFCRILDVKLHAETATDEVYAQVSLLPESEDIDRRMRDGIIDVDGGEKDYEVLKRSSTPHMFCKTLTASDTSTHGGFSVPRRAAEDCFPPLDYSQSRPSQELLARDLHGLEWRFRHIYRGQPRRHLLTTGWSAFVNKKKLVSGDAVLFLRGEDGKLRLGVRRAAQIEGTSVFSTQYNQSMNQNNFAEVAHAISTHSVFSIYYNPKASWSNFIIPATKFLKIVDYPFCIGMRFKAKVESEDASERRSPGIITGISDLDPIRWPGSKWRCLMVRWDDIVANGHQQRVSPWEIELSGSISNSGSFITA…
>Pdo19203.t1
MKAPSSNGISPNPAEGERRNINSELWHACAGPLISLPPAGSLVVYFPQGHSEQVAASMQKQTDFIPSYPNLPSKLICMLHNVTLNADPETDEVYAQMTLQPVNKYDREALLASDMGLKLNRQPNEFFCKTLTASDTSTHGGFSVPRRAAEKIFPALDFSMQPPCQELVAKDIHGNTWTFRHIYRGQPKRHLLTTGWSVFVSTKRLFAGDSVLFIRDGKAQLLLGIRRANRQQPALSSSVISSDSMHIGVLAAAAHANANNSPFTIFYNPRAAPAEFVVPLAKYTKSMYAQVSLGMRFRMIFETEECGVRRYMGTVTGISDLDQVRWKNSQWRNLQIGWDESTAGDRPSRVSVWDIEPVLTPFYICPPPFFRPRFAGQPGMPDDETDMESALRRAMPWLD…
>Pdo21426.t1
MGSLIDLNVTETEEEETPSSASGSLSPSSSSSASASAFGVNGSSSSSGVCLELWHACAGPLISLPKRGSLVLYFPQGHLEQAPDFSAAIYGLPPHVFCRILDVKLHAETATDEVYAQVSLLPESEDIERKVREGMIDVDGGEEDYEVLKKSNTPHMFCKTLTASDTSTHGGFSVPRRAAEDCFPPLDYSQPRPSQELIARDLHGLEWRFRHIYRGQPRRHLLTTGWSAFVNKKKLVSGDAVLFLRGDDGKLRLGVRRAAQIEGASAFSTQYSQNMKHNKFAEVAHSISTHSAFSIYYNPKASWSNFIIPAPKFLKILDYPFCIGMRFKARVESEDASERRSPGIITGISDLDPIRWPGSKWRCLLVRWDDIEANGHQQRVSPWEIEPSGSISNSGSFIT…
>Pdo02327.t1
MSEVICVLAGERRNINSELWHACAGPLISLPPAGSLVVYFPQGHSEQVAASMQKQTDFIPSYPNLPSKLICMLHNVTLNADPETDEVYAQMTLQPVHKYDRDALLASDMGLKLNRQPNEFFCKTLTASDTSTHGGFSVPRRAAEKIFPALDFSMQPPCQELVAKDIHDNTWTFRHIYRGQPERHLLTTGWSVFVSTKRLFAGDSVLFVRDGKAKLLLGIRRANRQQPALSSSVISSDSMHIRVLAAAAHANANNSPFTIFFNPRAAPAEFVVPLAKYTKAMYVQVSLGMRFRMIFETEECGVRQYMGTVTGISDLDPVRWKNSQWRNLQIGWDESAAGDRPNRVSVWDIEPVLTPFYICPPPFFRPRFSGQPGMPDDDTDMESALKRAMTWLDNGLEMK…
>Pdo25633.t3
MEEDDVAATTNKEIEGHIPDYPSLPPQLICQLHNITMHADMESDEVYAQMVLQPLTQEEQKDTFVPIELGFPSKQPSNYFCKTLTASDTSTHGGFSVPRRAAEKVFPPLDYSQQPPAQELIARDLHDNEWKFRHIFRGQPKRHLLTTGWSVFVSAKQLVTGDSVIFIRNERNQLLVGIRHSTRPQTIVPSSMLSSDSMHIGLLAAAAHAAATNSCFTVFYHPRSSSSEFVLPLPKYIKAVFHTRISVGMRFRMLFETEESSVHRYMGTITGIGDLDSVRWPNSHWRSVKVGWDESTAGERQARASLWEIEPLTTFPMYPSLFPLRLKRPWHPGASSLHDSRADIAGGLTWLRGGAGENGFIPVNYSSAGLFPWMQQRLDLSLLCTDQSQQYQAMLATGF…
>Pdo16518.t2
MPASVISSQSMCLGVLATASHAVNTKTMFVVFYKPRISQFIIGVNKYMAAMKNEFSLGMRFRMRFEGEESPERIFLGTIVGNRDLSSQWPASKWRSLQIQWDESSSVQRPNKVSPWEIKPFAPTALTTTPAQSQSKSKRSKTIDSSISEITGSTVASNFLSSFQQSHESNPSLKLLFQDPSTERNSSKSVFSSGLQCQKTEAPVTNCFRLFGFDLTSKPASAPSPSDKQLITHVDSYKSASTKCEDPNSSNSLKEQTSTRSRTKVQMQGTAVGRAIDLTLLRSYEELIKELEKMFEIEGELRPKDKWAVVFTDDEGDMMLVGDDPWNEFCKMAKKLFIYSSDEVKKLRSKSLLDDEGRIVNLETSQRRVLV
>Pdo15374.t1
MAYQNMINVMNPMKGGSEKGLDPQLWHACAGGMVRMPPMNSKVFYFPQGHAENAYDCVDFGNLPIPPMVLCRVLAIKYMADTESDEVFAKLRLIPLKEDEFVDHEYGDGEDSNGFESNSEKTPSFAKTLTQSDANNGGGFSVPRYCAETIFPRLDYNAEPPVQTILAKDVHGDVWKFRHIYRGTPRRHLLTTGWSNFVNQKKLVAGDSIVFMRAENGDLCVGIRRAKRGGIGNGPEYSAGWNPIGGSCGYSSLLREDESNSLRRSNCSLADRKGKVTAESVIEAATLAISGRPFEVVYYPRASTSEFCVKALNARAAMRIPWCSGMRFKMAFETEDSSRISWFMGTVSAVNVSDPIRWPNSPWRLLQVAWDEPDLLQNVKRVNPWLVELVSNVHPIPLT…
>Pdo13898.t1
MEQEKSLDPQLWHACAGSMVQIPSVNSTVFYFAQGHTEHAHAPPDFHAPHVPPLILCRVVDVKFLADAETDEVYAKTTLLPLPGNDLDLDNDAVLGLTPPDGNGNGNEKPASFAKTLTQSDANNGGGFSVPRYCAETIFPRLDYTAEPPVQTVIAKDIHGETWKFRHIYRGTPRRHLLTTGWSTFVNQKKLIAGDSIVFLRSESGDLCVGIRRAKRGGLGSNGLGSDNIPYPGFSGFLRDDEAISSKLMMMKRNVSGGGNDGNAAAALRVKVEAVAEAMARAACGQTFEVFYYPRASTPEFCVKAADVRSAMKIRWCSGMRFKMAFETEDSSRISWFMGTVSAVQVADPIRWPNSPWRLLQVAWDEPDLLQNVKRVSPWLVELVSNMPTIHLSPFSPRK…
>Pdo21605.t1
MEQEKSLDPQLWHACAGSMVQIPSVNSTVFYFAQGHTEHAHAPPDFHAPHVPPLILCRVVDVKFLADAETDEVYAKTTLLPLPGNDLDLDNDAVLGLTPPDGNGNGNEKPASFAKTLTQSDANNGGGFSVPRYCAETIFPRLDYTAEPPVQTVIAKDIHGETWKFRHIYRGTPRRHLLTTGWSTFVNQKKLIAGDSIVFLRSESGDLCVGIRRAKRGGLGSNGLGSDNIPYPGFSGFLRDDEAISSKLMMMKRNVSGGGNDGNAAAALRVKVEAVAEAMARAACGQTFEVFYYPRASTPEFCVKAADVRSAMRIRWCSGMRFKMAFETEDSSRISWFMGTVSAVQVADPIRWPNSPWRLLQVAWDEPDLLQNVKRVSPWLVELVSNMPTIHLSPFSPRK…
>Pdo25463.t1
MEQEKSLDPQLWHACAGSMVQIPSVNSTVFYFAQGHTEHAHAPPDFHAARVPPLILCRVLAVKFLADAETDEVYAKLTLLPLPGNEMDLDNDAVLGLIPPEGNSNGNGNEKPASFAKTLTQSDANNGGGFSVPRYCAETIFPRLDYTAEPPVQTVIAKDIHGETWKFRHIYRGTPRRHLLTTGWSTFVNQKKLIAGDSIVFLRSESGDLCVGIRRAKRGGLGSNGLGSENNPYPGFSGFLRDGETTSSKSMMMKRNGNDGNAAAGRVRVEAVAEAVARASCGQAFEVVYYPRASTPEFCVKAADVRSAMRIRWCSGMRFKMAFETEDSSRISWFMGTVSAVQVADPIRWPNSPWRLLQVAWDEPDLLQNVKRVSPWLVELVSNMPAIHLSSFSPRKKLR…
>Pdo04431.t1
MSPPPATAEILREVDPRIWRACAGASVQIPSLYSRVYYFPQGHVEHCCASSVIFSLPSSTSPVPCVVSSIELLADPVTDEVFAHLVLQPIAPDQFMPQNISRFGRYESDQEDNKVITFAKILTPSDANNGGGFSVPRYCADSVFPPLDFQADPPVQKLFITDIHGVVWDFRHIYRGTPRRHLLTTGWSKFVNNKKLIAGDSVVFMRKSADAMFIGVRRAPISSSGGTSFYGVGDEFSGYYESNGTAANEDDASIKKGFRRSGKGKLTAEAVSEAINKAAKGLPFEVVYYPTSGWSDFVVRAEDVEASMAIFWIPGTRVKMAMETEDSSRITWFQGIVSSIFQETGPWRGSPWKQLEITWDEPEVLQNIKRVNPWQVEVVASSSQLHATFPPTKRLKFPH…
>Pdo16654.t1
MSPPSATADILREVDPRIWRACAGASVQIPSLYSRVYYFPQGHVEHCCASSVMSSTLSITSPVPCLVSSIELLADPITDEVFAHLLLQPISPEQFTPPILSRFGRYESDEEENKITTFAKILTPSDANNGGGFSVPRYCADSVFPPLDFQADPPVQKLFITDIHGVVWDFRHIYRGTPRRHLLTTGWSKFVNSKKLIAGDSVVFMRKSENEMFIGVRRAPISSNSGTSFYGGDEYSSYYQSSESAAKEDDGGGKKGFRRTGKGKLTAEAVSEAINRAAKGLPFEVVYYPTAGWSDFVVRAEDVEASMAIFWTPGTRVKMAMETEDSSRITWFQGIVSSTYQESGPWHGSPWKQLQITWDEADMLQNVKSVNPWQVEVVANPSQLHAAFPPAKRLKYHHT…

[truncated: 2 more sheets: Citrus sinensis, Camellia sinensis]
