# Supplementary material for: Evolution and function analysis of auxin response factors reveal the molecular basis of the developed root system of Zygophyllum xanthoxylum
Source: BMC Plant Biol. 2024 Feb 2;24:81. doi: 10.1186/s12870-023-04717-7 (PMC10835889; doi:10.1186/s12870-023-04717-7)
Supplement: Supplementary file 2 — Additional file 2. [file 12870_2023_4717_MOESM2_ESM.xlsx]

## Sheet: RT-qPCR
Name	Primers 5'→3'
ZxARF5a-QF	TTGAGGAGATGAAGTTGCTGA
ZxARF5a-QR	CAAGTAAACAAGGGGGCCAG
ZxARF5b-QF	TGGCAAAGTACCACAAAGCTG
ZxARF5b-QR	TACCTGCGCTTACCGGATTC
ZxARF5c-QF	CGGTAAATTCAAACACATTCTCT
ZxARF5c-QR	ATTTAATGTATTCACTCCACCAGG
ZxARF6a-QF	GTCTCAATCTCAGCAGGGCT
ZxARF6a-QR	GTTAGGCGGGGTCTGAACTT
ZxARF6b-QF	CAAAGTGGTCCCCTTGTTTC
ZxARF6b-QR	ATTAGTTGAAGCAGCGACCT
ZxARF6c-QF	TTAGTCCACAGCCTCCAGAAG
ZxARF6c-QR	AACAACACGGCTTCCAACTG
ZxARF7a-QF	CAGGGCAGTCTGGGATGAC
ZxARF7a-QR	CGGGTGGGCTGTACTGATAC
ZxARF7b-QF	GCCACTGGTTTCATTGCCTC
ZxARF7b-QR	GCATTGATGCTGCAACCTGT
ZxARF7c-QF	GACCTGGGTAACGTGCCTAT
ZxARF7c-QR	TCGTCATACTGTCCCCTCCA
ZxARF7d-QF	GAACTTATTTTCCTGGATTTGTTTG
ZxARF7d-QR	AGTATCTTTATGCTCTGGACACA
ZxARF8a-QF	GGTTCACAAATCGGGGTCCT
ZxARF8a-QR	CTAGGCCAAACATTCGTGCG
ZxARF8b-QF	CGACAGCAGCCACATCAG
ZxARF8b-QR	TGACTGGTTGATGAAAACTGC
ZxACTIN-QF	TTTTCCAGCCATCCCTTGTT
ZxACTIN-QR	TGCAGTGATCTCCTTGCTCATAC

## Sheet: RT-PCR
Name	Primers 5'→3'
ZxARF7c-SQF	ATCACAACAGGGCCTCTCAG
ZxARF7c-SQR	CCTTGGTTCCTAATCGGGCA
ZxARF7d-SQF	ACCCTAACCTTCCTTCCAAGC
ZxARF7d-SQR	CCTTGGTTCCTAATCGGGCA
AtACTIN2-SQF	AGGCACCTCTTAACCCTAAAGC
AtACTIN2-SQR	GGACAACGGAATCTCTCAGC

## Sheet: Gene Clone
Name	Primers 5'→3'
attB1	GGGGACAAGTTTGTACAAAAAAGCAGGCT
attB2	GGGGACCACTTTGTACAAGAAAGCTGGGT
ZxARF7c-F	aaaaagcaggcttcATGAAGGCTCCAACAAATGG
ZxARF7c-R	agaaagctgggttTCGATTAAATGAGGCAGCAG
ZxARF7d-F	aaaaagcaggcttcATGTCTAATATGAAGGCTCC
ZxARF7d-R	agaaagctgggttCTCCCAAGGGTCATCACCAACAAG
